# Supplementary material for: Landmark Data to Distinguish and Identify Morphologically Close Tabanus spp. (Diptera: Tabanidae)
Source: Insects. 2021 Oct 28;12(11):974. doi: 10.3390/insects12110974 (PMC8622361; doi:10.3390/insects12110974)
Supplement: Supplementary file 1 [file insects-12-00974-s001.zip]

Archive with 1 entries (1 files):
- insects-1379937-supplementary-Table S1.xlsx
