# Supplementary material for: Landmark Data to Distinguish and Identify Morphologically Close Tabanus spp. (Diptera: Tabanidae)
Source: Insects. 2021 Oct 28;12(11):974. doi: 10.3390/insects12110974 (PMC8622361; doi:10.3390/insects12110974)
Supplement: Supplementary file 1 [file insects-12-00974-s001.zip › insects-1379937-supplementary-Table S1.xlsx]

## Sheet: Sheet1
6.11594	3.91304	4.78261	4.01449	2.69565	4.52174	2.05797	4.92754	4.31884	5.57971	3.3913	6.62319	3.95652	6.88406	4.73913	7.10145	5.57971	7.21739	6.30435	7.28986	7.68116	7.26087	7.86957	6.97101	8.37681	5.63768	7.76812	5.57971	7.68116	5.46377	7.89855	4.97101	6.27536	6.11594	5.72464	5.95652	5.62319	5.78261	7.33333	4.91304	7.30435	4.76812	7.66667	4.43478
5.85714	3.12857	4.54286	2.97143	2.44286	3.04286	1.71429	3.31429	3.95714	4.38571	2.77143	5.25714	3.18571	5.57143	3.82857	5.94286	4.61429	6.25714	5.22857	6.45714	6.72857	6.77143	7	6.48571	7.72857	5.32857	7.15714	5.12857	7.11429	5.04286	7.44286	4.55714	5.61429	5.34286	5.12857	5.04286	5.1	4.85714	6.82857	4.4	6.8	4.22857	7.27143	3.95714
7.67143	3.32857	6.31429	3.41429	4.18571	3.92857	3.58571	4.28571	5.85714	4.95714	4.92857	6.04286	5.4	6.25714	6.18571	6.48571	7.02857	6.65714	7.7	6.72857	9	6.7	9.2	6.42857	9.8	5.12857	9.2	5.08571	9.11429	4.95714	9.4	4.41429	7.72857	5.57143	7.18571	5.35714	7.1	5.15714	8.78571	4.35714	8.74286	4.24286	9.14286	3.9
7.14213	3.28538	5.51372	3.29966	3.27109	3.61392	2.55688	3.99959	4.94235	4.88522	3.84247	5.8994	4.38527	6.21365	5.11376	6.49934	5.9851	6.74217	6.74217	6.87073	8.32772	6.99929	8.55627	6.72788	9.28477	5.31374	8.62769	5.19947	8.55627	5.07091	8.87052	4.51383	6.94215	5.68513	6.39935	5.42802	6.32793	5.18519	8.18488	4.42812	8.15631	4.28528	8.55627	3.92817
7.08621	3.82569	5.70955	3.78221	3.82569	4.02856	3.17358	4.31839	5.21684	5.1299	4.23144	5.98488	4.69516	6.26021	5.40523	6.53555	6.14428	6.76741	6.70944	6.89783	8.02814	7.02825	8.24551	6.79639	8.89762	5.60811	8.41941	5.50667	8.34695	5.36176	8.63677	4.94151	7.01376	5.81098	6.56453	5.55014	6.50656	5.40523	8.11509	4.82558	8.1006	4.69516	8.50635	4.43432
5.2029	4.08696	3.89855	4	1.75362	4.17391	1.14493	4.46377	3.37681	5.42029	2.14493	6.26087	2.62319	6.57971	3.27536	6.88406	4.15942	7.18841	4.76812	7.36232	6.10145	7.53623	6.31884	7.28986	7.15942	6.07246	6.6087	5.91304	6.55072	5.78261	6.86957	5.31884	5.04348	6.2029	4.57971	5.95652	4.55072	5.75362	6.37681	5.2029	6.34783	5.04348	6.73913	4.78261
6.25352	3	4.60563	2.95775	2.29577	3.25352	1.57746	3.59155	3.95775	4.67606	2.83099	5.76056	3.3662	6.07042	4.08451	6.39437	5.04225	6.70423	5.84507	6.90141	7.40845	7.08451	7.66197	6.76056	8.42254	5.23944	7.77465	5.12676	7.69014	4.94366	8.02817	4.39437	6.05634	5.52113	5.40845	5.25352	5.35211	5.01408	7.3662	4.28169	7.32394	4.09859	7.78873	3.76056
6.5	4.7	4.9	4.8	2.9	5.22857	2.22857	5.65714	4.68571	6.38571	3.65714	7.48571	4.18571	7.72857	4.97143	7.97143	5.77143	8.12857	6.52857	8.22857	8.01429	8.24286	8.17143	7.95714	8.74286	6.55714	8.12857	6.52857	8.01429	6.38571	8.27143	5.81429	6.54286	7.01429	6.07143	6.82857	5.98571	6.58571	7.71429	5.77143	7.67143	5.61429	8.07143	5.24286
5.78512	3.19967	4.31385	3.12825	2.32833	3.3568	1.7284	3.65677	4.02816	4.57096	2.8997	5.49944	3.32823	5.74227	4.04244	6.05652	4.85665	6.29936	5.48515	6.47077	6.77074	6.64218	7.01357	6.37078	7.85634	5.11376	7.28497	4.98521	7.22783	4.85665	7.54209	4.41384	5.69942	5.38516	5.28518	5.12805	5.22804	4.8995	7.01357	4.29956	6.985	4.15672	7.34211	3.87103
5.52857	3.27143	4.24286	3.18571	2.14286	3.31429	1.55714	3.57143	3.6	4.51429	2.55714	5.35714	2.95714	5.64286	3.61429	5.97143	4.44286	6.28571	5.01429	6.45714	6.4	6.71429	6.58571	6.47143	7.37143	5.24286	6.9	5.07143	6.84286	5	7.15714	4.54286	5.35714	5.35714	4.92857	5.08571	4.87143	4.84286	6.6	4.4	6.55714	4.27143	7	4.01429
6.35714	4.37143	5.12857	4.4	3.04286	4.81429	2.41429	5.24286	4.61429	5.85714	3.72857	6.82857	4.08571	7.04286	4.74286	7.3	5.51429	7.48571	6.27143	7.58571	7.62857	7.65714	7.85714	7.35714	8.47143	6.08571	7.87143	6.04286	7.77143	5.91429	8.02857	5.44286	6.41429	6.45714	5.92857	6.24286	5.87143	6.07143	7.5	5.35714	7.47143	5.22857	7.81429	4.91429
6.21429	3.35714	4.74286	3.24286	2.58571	3.38571	1.87143	3.67143	4.18571	4.75714	3.02857	5.72857	3.48571	6.02857	4.17143	6.35714	5.01429	6.64286	5.72857	6.84286	7.15714	7	7.4	6.75714	8.15714	5.5	7.58571	5.37143	7.54286	5.24286	7.87143	4.72857	5.85714	5.68571	5.44286	5.41429	5.38571	5.14286	7.21429	4.57143	7.2	4.44286	7.68571	4.14286
6.01449	3.73913	4.30435	3.82609	2.43478	4.21739	1.81159	4.57971	4.07246	5.34783	3.11594	6.30435	3.55072	6.53623	4.26087	6.81159	5.13043	7.02899	5.81159	7.13043	7.27536	7.18841	7.47826	6.89855	8.11594	5.62319	7.46377	5.53623	7.3913	5.3913	7.71014	4.89855	5.89855	6	5.3913	5.75362	5.31884	5.55072	7.14493	4.78261	7.11594	4.65217	7.53623	4.36232
6.42792	4.19957	5.11376	4.32813	3.02826	4.82808	2.51403	5.19947	4.84236	5.77084	3.8139	6.84216	4.25671	7.05642	5.01377	7.28497	5.85655	7.42781	6.52791	7.51352	7.87063	7.51352	8.05632	7.24212	8.62769	5.88511	8.02775	5.87083	7.97062	5.78512	8.17059	5.25661	6.55647	6.42792	6.05652	6.18508	5.9851	6.01367	7.67065	5.1709	7.61351	5.02806	7.89919	4.7138
5.81429	3.31429	4.57143	3.18571	2.47143	3.3	1.82857	3.55714	3.88571	4.5	2.81429	5.31429	3.24286	5.6	3.9	5.9	4.68571	6.18571	5.22857	6.34286	6.55714	6.51429	6.75714	6.27143	7.5	5.12857	6.98571	5	6.92857	4.91429	7.25714	4.47143	5.51429	5.27143	5.11429	5.04286	5.07143	4.85714	6.71429	4.32857	6.7	4.2	7.1	3.95714
7	2.84286	5.68571	2.7	3.18571	2.82857	2.41429	3.17143	4.67143	4.27143	3.54286	5.3	4.05714	5.64286	4.85714	6.01429	5.77143	6.37143	6.42857	6.57143	7.98571	6.85714	8.28571	6.51429	9.18571	5.02857	8.54286	4.88571	8.48571	4.78571	8.87143	4.17143	6.7	5.31429	6.12857	4.98571	6.05714	4.7	8.18571	4.05714	8.11429	3.88571	8.58571	3.52857
5.42857	3.68571	4.15714	3.72857	1.8	3.97143	1.12857	4.28571	3.38571	5.25714	2.38571	6.25714	2.78571	6.52857	3.51429	6.88571	4.32857	7.12857	5.1	7.3	6.62857	7.48571	6.85714	7.17143	7.58571	5.82857	6.95714	5.7	6.9	5.58571	7.2	5.04286	5.24286	6.08571	4.7	5.85714	4.64286	5.62857	6.5	4.9	6.48571	4.72857	6.94286	4.41429
6.57143	2.85714	5.12857	2.84286	2.94286	3.12857	2.25714	3.44286	4.52857	4.4	3.47143	5.38571	3.98571	5.68571	4.71429	5.98571	5.55714	6.24286	6.24286	6.38571	7.75714	6.57143	8	6.28571	8.74286	4.97143	8.12857	4.81429	8.05714	4.71429	8.4	4.15714	6.51429	5.18571	5.97143	4.92857	5.91429	4.72857	7.84286	4.02857	7.82857	3.85714	8.2	3.58571
6.65217	2.89855	5.26087	2.88406	3	3.15942	2.26087	3.50725	4.6087	4.47826	3.52174	5.46377	4.05797	5.76812	4.76812	6.07246	5.63768	6.33333	6.34783	6.49275	7.85507	6.66667	8.11594	6.36232	8.86957	5.04348	8.23188	4.88406	8.18841	4.76812	8.50725	4.23188	6.6087	5.27536	6.04348	5	5.98551	4.7971	7.95652	4.07246	7.94203	3.92754	8.30435	3.62319
5.7971	3.92754	4.27536	3.91304	2.28986	4.2029	1.65217	4.52174	3.92754	5.36232	2.85507	6.30435	3.28986	6.56522	3.98551	6.86957	4.78261	7.11594	5.46377	7.24638	6.91304	7.37681	7.15942	7.04348	7.84058	5.82609	7.26087	5.71014	7.2029	5.62319	7.50725	5.11594	5.73913	6.08696	5.28986	5.84058	5.23188	5.62319	6.97101	5.01449	6.92754	4.88406	7.30435	4.56522
5.48571	4.64286	4.24286	4.57143	2.15714	4.74286	1.55714	5.07143	3.78571	5.87143	2.6	6.75714	3.02857	7.01429	3.67143	7.3	4.4	7.55714	5.07143	7.72857	6.34286	7.91429	6.65714	7.6	7.35714	6.52857	6.8	6.35714	6.72857	6.25714	6.98571	5.85714	5.37143	6.62857	4.92857	6.38571	4.87143	6.22857	6.44286	5.71429	6.42857	5.58571	6.87143	5.31429
7.2	4.18571	5.65714	4.21429	3.68571	4.6	3.04286	5.01429	5.22857	5.71429	4.25714	6.71429	4.67143	6.94286	5.3	7.2	6.15714	7.45714	6.87143	7.58571	8.27143	7.67143	8.47143	7.38571	9.14286	6.12857	8.55714	6.04286	8.5	5.91429	8.78571	5.41429	7.01429	6.42857	6.54286	6.18571	6.48571	6.01429	8.24286	5.31429	8.2	5.14286	8.57143	4.81429
7.30435	3.18841	5.71014	3.2029	3.3913	3.52174	2.65217	3.91304	5.11594	4.84058	4.07246	5.92754	4.56522	6.2029	5.36232	6.50725	6.26087	6.75362	7	6.89855	8.53623	7.02899	8.7971	6.71014	9.49275	5.34783	8.78261	5.21739	8.71014	5.11594	9.04348	4.52174	7.08696	5.66667	6.55072	5.42029	6.46377	5.15942	8.3913	4.4058	8.33333	4.21739	8.76812	3.88406
6.88571	3.11429	5.24286	3.18571	3.24286	3.55714	2.51429	3.94286	4.85714	4.84286	3.84286	5.9	4.42857	6.2	5.14286	6.47143	6.07143	6.7	6.82857	6.84286	8.34286	6.92857	8.54286	6.62857	9.18571	5.18571	8.54286	5.11429	8.48571	4.98571	8.77143	4.37143	6.95714	5.57143	6.35714	5.32857	6.27143	5.1	8.14286	4.27143	8.08571	4.08571	8.47143	3.72857
6.24286	3.42857	4.51429	3.5	2.5	3.88571	1.85714	4.25714	4.2	5.05714	3.25714	6.05714	3.78571	6.35714	4.51429	6.62857	5.47143	6.87143	6.22857	6.98571	7.64286	7.11429	7.87143	6.85714	8.48571	5.41429	7.88571	5.34286	7.78571	5.21429	8.05714	4.62857	6.21429	5.8	5.62857	5.57143	5.57143	5.35714	7.41429	4.57143	7.35714	4.41429	7.71429	4.05714
6.84286	3.67143	5.24286	3.74286	3.12857	4.18571	2.5	4.58571	4.98571	5.37143	4.04286	6.44286	4.5	6.64286	5.24286	6.87143	6.17143	7.05714	6.85714	7.15714	8.32857	7.21429	8.5	6.97143	9.18571	5.52857	8.57143	5.45714	8.5	5.35714	8.71429	4.84286	6.94286	6	6.4	5.8	6.32857	5.62857	8.07143	4.78571	8.02857	4.61429	8.42857	4.25714
6.98551	3.86957	5.36232	3.88406	3.18841	4.21739	2.46377	4.5942	5.01449	5.50725	3.81159	6.5942	4.27536	6.82609	5.05797	7.14493	6.04348	7.4058	6.76812	7.55072	8.21739	7.69565	8.56522	7.34783	9.27536	6.04348	8.68116	5.89855	8.6087	5.78261	8.94203	5.21739	6.98551	6.30435	6.43478	6	6.37681	5.78261	8.31884	5.10145	8.27536	4.91304	8.78261	4.55072
5.92691	4.56474	4.52126	4.59372	2.43453	4.99947	1.8259	5.37625	4.18797	6.08632	3.11561	7.08621	3.62281	7.31807	4.33288	7.56442	5.20235	7.73832	5.89793	7.88323	7.34705	7.9267	7.56442	7.63688	8.17305	6.33267	7.6079	6.2747	7.53544	6.18776	7.79628	5.65158	6.05733	6.70944	5.57912	6.50656	5.50667	6.2747	7.23112	5.57912	7.18765	5.46319	7.57891	5.15888
6.87143	3.38571	5.4	3.35714	3.31429	3.64286	2.7	3.98571	4.92857	4.87143	3.84286	5.8	4.28571	6.1	5	6.45714	5.87143	6.72857	6.61429	6.9	7.97143	7.05714	8.2	6.8	9	5.44286	8.32857	5.37143	8.27143	5.25714	8.65714	4.62857	6.68571	5.75714	6.21429	5.45714	6.17143	5.24286	8.02857	4.52857	8.02857	4.37143	8.44286	4.05714
6.49296	3.95775	5.12676	3.95775	3.38028	4.29577	2.80282	4.61972	4.88732	5.30986	3.90141	6.23944	4.28169	6.47887	4.90141	6.70423	5.6338	6.90141	6.30986	7	7.57746	7.05634	7.76056	6.80282	8.35211	5.61972	7.85915	5.53521	7.8169	5.4507	8.07042	4.98592	6.4507	5.94366	6.08451	5.73239	6.04225	5.53521	7.61972	4.90141	7.59155	4.77465	7.90141	4.50704
6.72857	3.3	5.25714	3.32857	3.3	3.58571	2.68571	3.92857	4.94286	4.77143	3.85714	5.75714	4.31429	6.02857	5.02857	6.32857	5.87143	6.55714	6.55714	6.68571	8.02857	6.77143	8.21429	6.48571	8.84286	5.17143	8.31429	5.05714	8.24286	4.92857	8.51429	4.44286	6.74286	5.44286	6.27143	5.24286	6.21429	5.02857	7.94286	4.35714	7.91429	4.2	8.27143	3.88571
7.42029	4.11594	5.94203	4.18841	3.98551	4.53623	3.33333	4.89855	5.62319	5.6087	4.56522	6.50725	5.08696	6.78261	5.89855	7.04348	6.76812	7.23188	7.3913	7.31884	8.71014	7.43478	8.91304	7.14493	9.47826	5.91304	8.82609	5.84058	8.78261	5.73913	9.01449	5.24638	7.43478	6.27536	6.92754	6.04348	6.85507	5.82609	8.50725	5.15942	8.47826	5.01449	8.81159	4.69565
6.73239	3.77465	5.30986	3.77465	3.3662	4.01408	2.73239	4.32394	4.92958	5.1831	3.87324	6.15493	4.32394	6.40845	4.94366	6.66197	5.76056	6.90141	6.50704	7.04225	7.87324	7.14085	8.08451	6.84507	8.67606	5.59155	8.1831	5.50704	8.11268	5.38028	8.35211	4.91549	6.69014	5.84507	6.1831	5.6338	6.15493	5.46479	7.8169	4.8169	7.77465	4.69014	8.16901	4.35211
7.17391	4.04348	5.84058	4.08696	3.5942	4.53623	2.89855	4.92754	5.27536	5.68116	4.30435	6.68116	4.7971	6.94203	5.63768	7.21739	6.49275	7.3913	7.14493	7.49275	8.57971	7.56522	8.7971	7.23188	9.50725	5.89855	8.86957	5.82609	8.78261	5.71014	9.07246	5.18841	7.31884	6.28986	6.76812	6.08696	6.65217	5.84058	8.3913	5.10145	8.34783	4.94203	8.75362	4.57971
6.84286	4.28571	5.04286	4.3	3.1	4.65714	2.35714	5	4.74286	5.91429	3.7	6.92857	4.21429	7.22857	5.01429	7.52857	5.94286	7.74286	6.6	7.85714	8.07143	7.94286	8.32857	7.65714	9.02857	6.34286	8.4	6.22857	8.32857	6.12857	8.6	5.58571	6.75714	6.7	6.2	6.45714	6.14286	6.2	7.97143	5.47143	7.92857	5.32857	8.32857	4.98571
6.58504	4.12815	5.38516	4.24242	3.41394	4.6281	2.88542	4.99949	4.99949	5.54229	4.15672	6.37078	4.58525	6.59933	5.15662	6.78502	5.87083	6.95643	6.48505	7.04214	7.75635	7.08499	7.95633	6.81359	8.5277	5.7137	7.9849	5.628	7.95633	5.52801	8.19916	5.09948	6.64218	6.05652	6.22794	5.87083	6.15651	5.72799	7.7135	5.02806	7.67065	4.92807	7.9849	4.61381
6.31429	4.85714	5.2	4.88571	3.3	5.07143	2.75714	5.35714	4.62857	6.07143	3.65714	6.87143	4.04286	7.07143	4.65714	7.3	5.4	7.52857	6	7.64286	7.27143	7.75714	7.5	7.47143	8.01429	6.5	7.55714	6.35714	7.51429	6.28571	7.78571	5.87143	6.15714	6.67143	5.78571	6.48571	5.74286	6.32857	7.3	5.8	7.28571	5.65714	7.58571	5.38571
6.28986	3.84058	4.76812	3.88406	2.7971	4.23188	2.15942	4.57971	4.42029	5.3913	3.30435	6.4058	3.71014	6.65217	4.42029	6.92754	5.30435	7.15942	6.05797	7.30435	7.52174	7.42029	7.72464	7.14493	8.4058	5.7971	7.82609	5.68116	7.76812	5.6087	8.07246	5.08696	6.2029	6.10145	5.73913	5.84058	5.69565	5.66667	7.44928	4.97101	7.42029	4.81159	7.86957	4.50725
6.30435	3.02899	4.91304	3.07246	2.86957	3.44928	2.26087	3.81159	4.49275	4.6087	3.55072	5.53623	3.98551	5.78261	4.68116	6.04348	5.57971	6.24638	6.28986	6.33333	7.71014	6.4058	7.89855	6.11594	8.56522	4.84058	7.94203	4.72464	7.86957	4.63768	8.10145	4.13043	6.44928	5.2029	5.84058	4.92754	5.82609	4.81159	7.49275	4.07246	7.44928	3.92754	7.82609	3.6087
7.3	3.58571	6.21429	3.62857	4.12857	3.92857	3.58571	4.24286	5.68571	5.01429	4.7	5.91429	5.12857	6.15714	5.75714	6.4	6.52857	6.6	7.15714	6.74286	8.45714	6.81429	8.67143	6.54286	9.34286	5.34286	8.78571	5.22857	8.72857	5.14286	8.98571	4.71429	7.34286	5.64286	6.9	5.41429	6.84286	5.28571	8.48571	4.61429	8.47143	4.47143	8.81429	4.15714
6.94286	3.67143	5.42857	3.71429	3.24286	4.04286	2.61429	4.35714	4.95714	5.32857	4.01429	6.3	4.4	6.51429	5.04286	6.82857	6.05714	7.08571	6.75714	7.22857	8.18571	7.32857	8.37143	7.05714	8.98571	5.71429	8.38571	5.62857	8.3	5.51429	8.61429	4.97143	6.74286	6.12857	6.21429	5.84286	6.14286	5.64286	7.97143	4.85714	7.94286	4.71429	8.37143	4.34286
6.50704	3.39437	5	3.35211	2.91549	3.59155	2.1831	3.91549	4.5493	4.92958	3.39437	5.87324	3.87324	6.19718	4.47887	6.52113	5.39437	6.83099	6.05634	6.98592	7.60563	7.22535	7.83099	6.95775	8.67606	5.5493	8.01408	5.42254	7.92958	5.29577	8.23944	4.78873	6.33803	5.80282	5.83099	5.52113	5.77465	5.26761	7.61972	4.6338	7.56338	4.47887	7.98592	4.14085
7.02857	3.31429	5.45714	3.34286	3.45714	3.67143	2.75714	4.04286	5.01429	4.85714	4.07143	5.82857	4.54286	6.1	5.2	6.35714	6.04286	6.61429	6.67143	6.75714	8.21429	6.9	8.45714	6.57143	9.07143	5.28571	8.48571	5.2	8.41429	5.1	8.75714	4.52857	6.92857	5.58571	6.41429	5.32857	6.34286	5.14286	8.2	4.41429	8.15714	4.28571	8.51429	3.92857
6.04348	4.10145	4.52174	4.07246	2.24638	4.3913	1.52174	4.7971	3.97101	5.71014	2.85507	6.72464	3.28986	7.02899	4.04348	7.42029	4.97101	7.73913	5.71014	7.92754	7.30435	8.15942	7.56522	7.81159	8.30435	6.4058	7.63768	6.27536	7.56522	6.14493	7.92754	5.53623	5.91304	6.63768	5.36232	6.33333	5.28986	6.11594	7.30435	5.37681	7.27536	5.23188	7.72464	4.88406
6.70423	3.28169	5.47887	3.32394	3.59155	3.66197	3.05634	3.98592	5.23944	4.6338	4.22535	5.59155	4.56338	5.76056	5.19718	6	5.92958	6.1831	6.5493	6.26761	7.8169	6.28169	8.02817	5.97183	8.64789	4.84507	8.15493	4.76056	8.08451	4.70423	8.29577	4.26761	6.77465	5.21127	6.38028	5.01408	6.33803	4.85915	7.80282	4.19718	7.77465	4.09859	8.11268	3.80282
6.30923	4.07002	5.04175	4.07002	3.09828	4.4221	2.52088	4.76009	4.67559	5.40791	3.78836	6.3374	4.12635	6.52048	4.76009	6.74581	5.52058	6.90072	6.14024	7.01339	7.5063	7.09789	7.6753	6.83031	8.29495	5.71774	7.74571	5.59099	7.68938	5.52058	7.91471	5.084	6.28107	6.01349	5.87266	5.80224	5.83041	5.61916	7.3373	4.98542	7.30913	4.91501	7.66121	4.61926
6.73913	3.3913	5.24638	3.3913	3.17391	3.68116	2.46377	4	4.72464	4.91304	3.71014	5.94203	4.10145	6.17391	4.82609	6.46377	5.69565	6.69565	6.3913	6.84058	7.89855	7.01449	8.11594	6.73913	8.82609	5.44928	8.17391	5.28986	8.11594	5.18841	8.44928	4.66667	6.6087	5.65217	6.11594	5.36232	6.07246	5.24638	7.84058	4.52174	7.7971	4.36232	8.17391	4.04348
7.08571	3.47143	5.87143	3.45714	4	3.7	3.47143	4	5.45714	4.71429	4.55714	5.51429	4.92857	5.74286	5.5	5.98571	6.17143	6.18571	6.77143	6.3	8.04286	6.4	8.25714	6.11429	8.88571	5.08571	8.35714	4.97143	8.31429	4.9	8.54286	4.5	7.01429	5.31429	6.61429	5.11429	6.57143	4.92857	8.04286	4.41429	8.04286	4.28571	8.38571	4.02857
6.51429	4.2	5.11429	4.24286	3.08571	4.58571	2.48571	4.94286	4.71429	5.72857	3.8	6.61429	4.27143	6.85714	5.02857	7.11429	5.78571	7.31429	6.5	7.44286	7.82857	7.51429	8.02857	7.24286	8.7	5.98571	8.12857	5.87143	8.05714	5.78571	8.32857	5.28571	6.58571	6.31429	6.1	6.08571	6.02857	5.91429	7.78571	5.2	7.75714	5.07143	8.1	4.75714
6.67143	4.6	5.2	4.64286	3.24286	5.02857	2.68571	5.38571	4.78571	6.08571	3.85714	7	4.38571	7.28571	5.12857	7.57143	5.87143	7.75714	6.38571	7.87143	7.78571	7.95714	7.97143	7.71429	8.67143	6.41429	8.12857	6.32857	8.05714	6.21429	8.35714	5.72857	6.64286	6.74286	6.11429	6.52857	6.01429	6.3	7.75714	5.64286	7.71429	5.5	8.11429	5.17143
6.77143	3.28571	5.24286	3.37143	3.24286	3.71429	2.62857	4.1	4.95714	4.87143	3.95714	5.88571	4.34286	6.12857	5.07143	6.38571	6.02857	6.55714	6.67143	6.62857	8.11429	6.67143	8.27143	6.37143	8.82857	5.08571	8.27143	5.05714	8.21429	4.97143	8.48571	4.42857	6.84286	5.52857	6.28571	5.3	6.25714	5.18571	7.88571	4.37143	7.82857	4.21429	8.18571	3.85714
6.08571	3.04286	4.4	3.11429	2.22857	3.47143	1.54286	3.84286	3.95714	4.81429	2.82857	5.9	3.4	6.22857	4.25714	6.55714	5.22857	6.77143	6	6.92857	7.6	7.01429	7.85714	6.65714	8.52857	5.15714	7.82857	5.08571	7.81429	5.01429	8.1	4.37143	6.11429	5.61429	5.5	5.34286	5.42857	5.11429	7.42857	4.25714	7.38571	4.1	7.82857	3.7
5.8994	3.19967	4.24242	3.27109	2.28548	3.67105	1.71411	4.02816	3.94245	4.78523	2.98541	5.74227	3.45679	5.99939	4.11387	6.2565	4.98521	6.48505	5.69942	6.57076	7.08499	6.68503	7.28497	6.39935	7.94205	5.12805	7.41353	5.07091	7.37068	4.95664	7.57066	4.41384	5.84226	5.47087	5.38516	5.24232	5.3566	5.04234	6.97072	4.32813	6.94215	4.19957	7.37068	3.85675
6.69284	3.9114	5.08482	4.01281	3.27399	4.36049	2.62209	4.75163	4.7806	5.51942	3.86794	6.41759	4.33151	6.70733	5.09931	7.01155	5.92505	7.19987	6.57695	7.31577	7.98215	7.35923	8.15599	7.09847	8.76443	5.85261	8.21394	5.79467	8.17048	5.6498	8.44573	5.08482	6.69284	6.15683	6.14235	5.96851	6.06991	5.76569	7.93869	5.02687	7.90972	4.86752	8.28637	4.50535
6.34286	2.75714	4.6	2.78571	2.62857	3.11429	1.92857	3.48571	4.24286	4.38571	3.2	5.35714	3.74286	5.67143	4.55714	6	5.45714	6.22857	6.08571	6.35714	7.55714	6.5	7.78571	6.2	8.47143	4.81429	7.84286	4.72857	7.81429	4.62857	8.14286	4.05714	6.22857	5.14286	5.68571	4.88571	5.61429	4.68571	7.54286	3.92857	7.5	3.78571	7.88571	3.42857
5.9	3.87143	4.05714	3.97143	2.14286	4.32857	1.45714	4.74286	3.81429	5.55714	2.81429	6.65714	3.28571	6.91429	4.02857	7.21429	5.01429	7.42857	5.8	7.55714	7.3	7.62857	7.47143	7.34286	8.07143	5.94286	7.4	5.85714	7.34286	5.75714	7.65714	5.14286	5.81429	6.27143	5.2	6.04286	5.14286	5.87143	6.95714	5.1	6.91429	4.91429	7.4	4.55714
6.17143	3.35714	4.4	3.22857	2.55714	3.4	1.82857	3.77143	4.1	4.71429	3.01429	5.6	3.42857	5.9	4.08571	6.2	4.97143	6.48571	5.62857	6.65714	7.02857	6.84286	7.27143	6.6	7.92857	5.41429	7.41429	5.3	7.4	5.2	7.68571	4.67143	5.8	5.57143	5.34286	5.27143	5.3	5.11429	7.02857	4.54286	7	4.41429	7.48571	4.11429
7.35493	3.81919	5.59452	3.89379	3.61033	4.222	3.0285	4.59497	5.40058	5.4155	4.38611	6.38522	4.86351	6.66867	5.68404	6.98196	6.56424	7.19083	7.26542	7.3251	8.71254	7.36985	8.95124	7.02672	9.59274	5.72879	9.05567	5.60944	8.98107	5.54977	9.27945	5.01269	7.39969	6.08684	6.89245	5.87798	6.81786	5.66912	8.6827	4.90826	8.66778	4.80383	9.07059	4.4607
6.37681	4.2029	4.47826	4.2029	2.73913	4.42029	2.05797	4.78261	4.27536	5.76812	3.18841	6.76812	3.76812	7.10145	4.55072	7.4058	5.4058	7.66667	6.04348	7.81159	7.63768	7.95652	7.89855	7.69565	8.56522	6.37681	7.97101	6.27536	7.92754	6.17391	8.2029	5.5942	6.27536	6.62319	5.72464	6.34783	5.68116	6.2029	7.53623	5.49275	7.49275	5.31884	7.98551	4.94203
6.62319	3.91304	4.56522	3.89855	2.62319	4.10145	1.84058	4.43478	4.31884	5.50725	3.02899	6.6087	3.55072	6.97101	4.34783	7.3913	5.30435	7.71014	6.11594	7.91304	7.7971	8.13043	8.05797	7.82609	8.86957	6.30435	8.18841	6.17391	8.13043	6.02899	8.49275	5.42029	6.33333	6.56522	5.76812	6.23188	5.65217	5.95652	7.69565	5.24638	7.66667	5.10145	8.21739	4.73913
5.48571	3.31429	4	3.24286	1.91429	3.48571	1.24286	3.8	3.55714	4.75714	2.35714	5.68571	2.82857	5.98571	3.48571	6.31429	4.32857	6.6	5.07143	6.8	6.45714	6.98571	6.67143	6.74286	7.5	5.47143	6.88571	5.35714	6.84286	5.27143	7.18571	4.7	5.24286	5.65714	4.78571	5.35714	4.72857	5.15714	6.61429	4.54286	6.58571	4.38571	7	4.05714
6.17143	3.42857	4.14286	3.44286	2.27143	3.71429	1.55714	4.08571	3.91429	5.08571	2.81429	6.15714	3.3	6.48571	4.17143	6.9	5.17143	7.18571	5.94286	7.37143	7.45714	7.5	7.77143	7.11429	8.42857	5.72857	7.75714	5.62857	7.7	5.47143	7.97143	4.84286	6.01429	6.01429	5.37143	5.71429	5.31429	5.51429	7.28571	4.72857	7.22857	4.57143	7.71429	4.2
6.5942	3.6087	4.92754	3.62319	3.13043	3.91304	2.49275	4.26087	4.76812	5.02899	3.75362	5.97101	4.13043	6.21739	4.7971	6.49275	5.65217	6.72464	6.31884	6.84058	7.69565	6.89855	7.91304	6.63768	8.56522	5.4058	8.04348	5.34783	8.02899	5.26087	8.26087	4.75362	6.52174	5.71014	5.98551	5.47826	5.95652	5.4058	7.63768	4.68116	7.5942	4.55072	8.04348	4.24638
6.15942	3.47826	4.57971	3.6087	2.98551	3.91304	2.42029	4.21739	4.53623	4.95652	3.49275	5.91304	3.91304	6.14493	4.56522	6.3913	5.36232	6.57971	6.07246	6.69565	7.42029	6.69565	7.65217	6.37681	8.17391	5.23188	7.63768	5.13043	7.6087	5.05797	7.85507	4.50725	6.26087	5.52174	5.76812	5.30435	5.75362	5.18841	7.4058	4.47826	7.36232	4.34783	7.69565	4.02899
5.68571	3.15714	3.78571	3.08571	1.77143	3.27143	1.05714	3.58571	3.38571	4.77143	2.2	5.74286	2.74286	6.11429	3.5	6.52857	4.28571	6.82857	5.07143	7.07143	6.64286	7.34286	6.9	7.07143	7.71429	5.65714	7.08571	5.51429	7.01429	5.38571	7.48571	4.72857	5.3	5.81429	4.85714	5.48571	4.81429	5.24286	6.82857	4.58571	6.78571	4.41429	7.21429	4.02857
6.29936	3.95674	4.59953	3.99959	2.97113	4.28528	2.39976	4.64238	4.57096	5.3566	3.55678	6.31364	3.98531	6.57076	4.67095	6.84216	5.49944	7.05642	6.15651	7.19927	7.48495	7.27069	7.69921	6.99929	8.34201	5.75656	7.74207	5.67085	7.72778	5.61371	8.04204	5.0852	6.21365	6.14223	5.78512	5.88511	5.7137	5.65657	7.48495	5.01377	7.47067	4.88522	7.84206	4.57096
6.5	4	4.67143	4.12857	2.78571	4.58571	2.2	5.01429	4.54286	5.72857	3.62857	6.75714	4.07143	7.01429	4.74286	7.25714	5.81429	7.55714	6.47143	7.65714	8	7.72857	8.2	7.42857	8.82857	6.02857	8.18571	5.97143	8.11429	5.87143	8.41429	5.25714	6.58571	6.42857	5.97143	6.15714	5.92857	6.01429	7.8	5.17143	7.75714	5.04286	8.17143	4.65714
6.95714	3.5	5.24286	3.44286	3.51429	3.62857	2.94286	3.94286	5.12857	4.82857	4.04286	5.71429	4.4	5.95714	5.08571	6.27143	5.91429	6.52857	6.5	6.7	7.78571	6.82857	8.05714	6.55714	8.75714	5.42857	8.24286	5.34286	8.21429	5.28571	8.48571	4.74286	6.78571	5.6	6.3	5.32857	6.28571	5.21429	7.94286	4.64286	7.91429	4.51429	8.34286	4.21429
6.37143	3.74286	4.5	3.95714	2.74286	4.4	2.12857	4.8	4.64286	5.41429	3.52857	6.52857	4.01429	6.78571	4.82857	7.04286	5.67143	7.2	6.4	7.28571	7.84286	7.3	8.04286	7.01429	8.68571	5.62857	8.05714	5.58571	8	5.48571	8.27143	4.92857	6.51429	6.05714	5.95714	5.85714	5.91429	5.67143	7.64286	4.85714	7.61429	4.72857	8.04286	4.34286
6.34286	3.72857	4.51429	3.64286	2.88571	3.84286	2.27143	4.12857	4.42857	5.01429	3.3	5.81429	3.71429	6.08571	4.41429	6.44286	5.22857	6.72857	5.88571	6.91429	7.21429	7.05714	7.42857	6.85714	8.14286	5.68571	7.61429	5.55714	7.55714	5.44286	7.85714	5.01429	6.04286	5.88571	5.62857	5.58571	5.57143	5.38571	7.34286	4.84286	7.3	4.71429	7.68571	4.45714
6.82537	2.70986	4.84007	2.88376	3.02867	3.20256	2.3186	3.57933	4.76762	4.4633	3.70976	5.53565	4.14449	5.81098	4.91253	6.14428	5.85446	6.37614	6.70944	6.53555	8.34695	6.57902	8.57881	6.24572	9.086	4.82558	8.47737	4.73863	8.41941	4.60821	8.62228	4.04305	6.69495	5.23133	6.18776	4.99947	6.12979	4.7966	7.97018	3.94162	7.91221	3.78221	8.39042	3.36197
5.76812	3.05797	3.84058	2.97101	1.86957	3.21739	1.18841	3.55072	3.55072	4.6087	2.37681	5.56522	2.84058	5.88406	3.69565	6.30435	4.52174	6.56522	5.27536	6.75362	6.76812	6.97101	7.02899	6.71014	7.7971	5.36232	7.2029	5.21739	7.13043	5.08696	7.49275	4.52174	5.52174	5.50725	5.01449	5.21739	4.98551	5.02899	6.86957	4.36232	6.82609	4.21739	7.30435	3.86957
6.68948	3.74611	4.98542	3.88694	3.39403	4.21085	2.74621	4.60518	4.92909	5.29525	3.9996	6.26698	4.39393	6.45006	5.084	6.68948	5.95716	6.84439	6.5909	6.94297	7.99921	6.94297	8.19637	6.61906	8.75969	5.39383	8.23862	5.3375	8.18229	5.23892	8.44987	4.76009	6.75989	5.84449	6.2529	5.61916	6.21065	5.47833	7.85838	4.73193	7.80204	4.61926	8.18229	4.26718
5.75714	3.25714	4.04286	3.41429	2.24286	3.78571	1.61429	4.18571	3.97143	4.91429	2.94286	5.94286	3.4	6.2	4.11429	6.45714	4.94286	6.65714	5.61429	6.8	7.1	6.87143	7.28571	6.58571	7.91429	5.22857	7.35714	5.14286	7.31429	5.05714	7.55714	4.48571	5.84286	5.58571	5.37143	5.34286	5.34286	5.15714	7.02857	4.41429	7.01429	4.28571	7.38571	3.92857
6.58504	3.05683	4.59953	3.11397	3.17111	3.34252	2.61402	3.68534	4.88522	4.41384	3.78533	5.37088	4.19957	5.61371	4.94235	5.88511	5.72799	6.09938	6.34221	6.22794	7.68493	6.35649	7.88491	6.14223	8.5277	4.87093	8.01347	4.74237	7.9849	4.65667	8.22773	4.171	6.55647	5.11376	6.09938	4.84236	6.08509	4.7138	7.64208	4.0853	7.59922	3.98531	7.99918	3.67105
6.64286	3	4.81429	3.11429	2.95714	3.47143	2.37143	3.84286	4.72857	4.67143	3.65714	5.74286	4.15714	6.04286	5.02857	6.35714	5.9	6.55714	6.62857	6.67143	8.01429	6.7	8.21429	6.41429	8.78571	5	8.3	4.92857	8.25714	4.84286	8.5	4.24286	6.67143	5.42857	6.14286	5.21429	6.05714	5.01429	7.85714	4.15714	7.82857	4.04286	8.25714	3.64286
5.98571	2.58571	3.94286	2.41429	2.17143	2.52857	1.51429	2.82857	3.8	3.94286	2.62857	4.81429	3.05714	5.14286	3.72857	5.52857	4.6	5.88571	5.34286	6.11429	6.81429	6.41429	7.05714	6.15714	7.81429	4.91429	7.17143	4.74286	7.14286	4.64286	7.58571	4.07143	5.58571	4.95714	5.05714	4.58571	5.04286	4.42857	6.97143	3.87143	6.92857	3.74286	7.4	3.41429
6.61361	3.19967	4.74237	3.19967	3.18539	3.39965	2.52831	3.71391	4.69952	4.59953	3.58535	5.48515	3.97102	5.74227	4.68524	6.08509	5.49944	6.35649	6.12795	6.51362	7.57066	6.68503	7.7992	6.42792	8.54199	5.1709	7.99918	5.02806	7.9849	4.94235	8.28487	4.42812	6.47077	5.32803	6.01367	5.07091	5.9851	4.92807	7.7992	4.32813	7.77064	4.19957	8.15631	3.91389
7.47748	4.39084	5.59362	4.44881	3.98509	4.76762	3.304	5.18786	5.57912	5.97039	4.59372	6.99926	5.02846	7.24562	5.75302	7.53544	6.62249	7.72383	7.40502	7.83976	8.7527	7.83976	8.91211	7.59341	9.53523	6.28919	8.95558	6.21674	8.91211	6.1153	9.20193	5.57912	7.39053	6.68046	6.88334	6.43411	6.82537	6.26021	8.57881	5.50667	8.54983	5.37625	8.94109	4.99947
6.02681	3.68958	3.93947	3.85128	2.08733	4.27756	1.48465	4.71855	3.96887	5.48292	2.89581	6.57069	3.41029	6.87938	4.13057	7.15867	5.14483	7.39386	5.98271	7.51146	7.43796	7.58496	7.67315	7.27627	8.37873	5.85041	7.73195	5.77691	7.67315	5.68872	8.02594	5.01254	5.98271	6.2914	5.40943	5.99741	5.33593	5.77691	7.29096	4.90964	7.24687	4.76265	7.68785	4.36576
7.23112	3.6373	5.53565	3.75323	3.73874	4.15898	3.18807	4.52126	5.40523	5.1299	4.43432	6.12979	4.91253	6.39063	5.59362	6.59351	6.40512	6.73842	7.1007	6.83986	8.47737	6.85435	8.63677	6.57902	9.20193	5.36176	8.66576	5.27481	8.60779	5.18786	8.88313	4.65169	7.20214	5.72404	6.70944	5.49218	6.66597	5.36176	8.28898	4.60821	8.24551	4.49228	8.62228	4.14449
6.21127	4.25352	4.3662	4.3662	2.78873	4.70423	2.26761	5.04225	4.39437	5.71831	3.43662	6.60563	3.8169	6.8169	4.4507	7.07042	5.25352	7.30986	5.94366	7.42254	7.25352	7.47887	7.4507	7.19718	8.09859	6	7.52113	5.94366	7.49296	5.85915	7.76056	5.38028	6.09859	6.35211	5.6338	6.11268	5.59155	5.97183	7.21127	5.30986	7.1831	5.1831	7.60563	4.84507
6.62319	3.86957	5.05797	3.91304	3.24638	4.14493	2.63768	4.47826	4.72464	5.31884	3.72464	6.26087	4.27536	6.57971	5.02899	6.82609	5.89855	7.02899	6.49275	7.13043	7.78261	7.21739	7.95652	6.98551	8.5942	5.75362	8.04348	5.65217	8.01449	5.57971	8.30435	5.05797	6.63768	6.02899	6.11594	5.7971	6.08696	5.65217	7.75362	4.98551	7.73913	4.85507	8.14493	4.50725
6.76812	3.26087	4.43478	3.30435	2.98551	3.57971	2.31884	3.95652	4.68116	4.89855	3.57971	5.89855	4.05797	6.21739	4.84058	6.52174	5.72464	6.76812	6.43478	6.92754	7.97101	7	8.15942	6.71014	8.88406	5.37681	8.26087	5.24638	8.23188	5.15942	8.55072	4.56522	6.63768	5.66667	6.08696	5.37681	6.08696	5.26087	7.91304	4.46377	7.88406	4.33333	8.30435	3.95652
6.68503	3.22824	4.68524	3.15682	2.95684	3.32823	2.32833	3.64249	4.64238	4.68524	3.45679	5.59943	3.94245	5.94225	4.64238	6.2565	5.45659	6.59933	6.19937	6.78502	7.74207	7.01357	7.99918	6.68503	8.72768	5.42802	8.14203	5.29946	8.11346	5.1709	8.45628	4.64238	6.47077	5.59943	5.99939	5.27089	5.95654	5.14233	7.91348	4.51383	7.87063	4.37098	8.28487	4.0853
5.85446	2.73884	4.34737	2.78232	2.53597	3.08663	1.94183	3.44891	4.01407	4.18797	3.01418	5.10091	3.4779	5.34726	4.15898	5.6226	4.92702	5.82548	5.57912	5.9559	6.92681	6.07183	7.12969	5.782	7.78179	4.55025	7.2746	4.43432	7.24562	4.34737	7.49197	3.88365	5.83997	4.81109	5.33277	4.6227	5.2893	4.4633	6.92681	3.7967	6.89783	3.68077	7.24562	3.36197
6.1708	4.77094	3.94245	4.57096	2.12835	4.67095	1.34272	5.01377	3.75676	6.22794	2.47118	7.14213	3.0854	7.5278	3.92817	7.95633	4.88522	8.31344	5.64228	8.5277	7.15641	8.7991	7.37068	8.57055	8.15631	7.18498	7.5278	7.02785	7.49923	6.94215	7.87063	6.29936	5.81369	7.29926	5.21375	6.94215	5.18519	6.74217	7.19927	6.11366	7.18498	5.95654	7.65636	5.61371
5.76812	2.72464	3.92754	2.76812	2.08696	3.05797	1.44928	3.37681	3.85507	4.31884	2.72464	5.36232	3.23188	5.62319	3.98551	5.91304	4.88406	6.13043	5.56522	6.27536	7.01449	6.43478	7.21739	6.13043	7.94203	4.75362	7.34783	4.63768	7.31884	4.55072	7.66667	4	5.78261	5.02899	5.26087	4.7971	5.24638	4.62319	7.05797	3.91304	7.01449	3.75362	7.42029	3.4058
6.7	4.22857	4.85714	4.28571	3.07143	4.62857	2.52857	4.91429	4.81429	5.77143	3.78571	6.7	4.24286	7	4.91429	7.25714	5.72857	7.5	6.5	7.64286	7.84286	7.7	8.1	7.37143	8.7	6.12857	8.11429	6.07143	8.08571	5.98571	8.34286	5.44286	6.54286	6.52857	6.05714	6.25714	6.02857	6.1	7.81429	5.34286	7.75714	5.18571	8.12857	4.84286
6.28571	2.74286	4.38571	2.88571	2.58571	3.31429	2.01429	3.74286	4.37143	4.41429	3.45714	5.47143	3.9	5.71429	4.64286	6	5.58571	6.2	6.28571	6.28571	7.75714	6.31429	7.98571	6.01429	8.55714	4.65714	7.97143	4.61429	7.91429	4.52857	8.18571	3.92857	6.35714	5.08571	5.84286	4.82857	5.78571	4.64286	7.54286	3.84286	7.51429	3.71429	7.94286	3.34286
6.5942	3.42029	4.62319	3.63768	2.53623	4.2029	1.82609	4.69565	4.43478	5.42029	3.42029	6.63768	3.97101	6.95652	4.7971	7.21739	5.82609	7.3913	6.69565	7.50725	8.26087	7.49275	8.55072	7.08696	9.14493	5.57971	8.37681	5.57971	8.30435	5.42029	8.62319	4.78261	6.66667	6.13043	6.04348	5.89855	5.94203	5.63768	7.91304	4.69565	7.84058	4.50725	8.23188	4.10145
6.60294	4.63235	4.70588	4.70588	2.91176	5.08824	2.32353	5.5	4.55882	6.35294	3.63235	7.38235	4.17647	7.66176	4.95588	7.94118	5.80882	8.13235	6.52941	8.26471	7.89706	8.36765	8.16176	8.04412	8.85294	6.70588	8.26471	6.63235	8.23529	6.55882	8.54412	5.92647	6.57353	7.10294	6.07353	6.83824	6.02941	6.63235	7.86765	5.85294	7.80882	5.70588	8.30882	5.30882
6	3.55714	4.12857	3.61429	2.52857	3.9	1.85714	4.24286	4.2	5.01429	3.11429	6	3.54286	6.31429	4.21429	6.6	5	6.82857	5.74286	6.98571	7.17143	7.11429	7.32857	6.9	8.08571	5.55714	7.51429	5.44286	7.48571	5.35714	7.74286	4.84286	5.92857	5.8	5.45714	5.55714	5.42857	5.35714	7.12857	4.71429	7.1	4.6	7.54286	4.24286
7.17391	3.56522	5.37681	3.66667	3.46377	4.05797	2.94203	4.43478	5.17391	5.14493	4.18841	6.10145	4.72464	6.36232	5.43478	6.6087	6.24638	6.81159	7	6.92754	8.44928	6.97101	8.69565	6.62319	9.2029	5.43478	8.63768	5.36232	8.62319	5.27536	8.91304	4.69565	7.07246	5.81159	6.62319	5.57971	6.55072	5.37681	8.33333	4.62319	8.30435	4.50725	8.68116	4.15942
6.35148	4.22493	4.60518	4.22493	2.87295	4.4221	2.22513	4.73193	4.26718	5.73183	3.2532	6.61906	3.70386	6.92889	4.39393	7.26688	5.23892	7.53446	6.06982	7.68938	7.49221	7.83021	7.75979	7.53446	8.4217	6.28107	7.81613	6.1684	7.77388	6.0839	8.05554	5.56283	6.1684	6.5909	5.59099	6.2529	5.56283	6.14024	7.49221	5.422	7.46405	5.28117	7.87246	4.95725
6.65646	2.44261	5.14233	2.42832	3.37108	2.67116	2.79971	2.94256	4.87093	3.8139	3.82818	4.68524	4.27099	4.94235	4.84236	5.21375	5.69942	5.4423	6.28507	5.59943	7.7135	5.72799	7.89919	5.48515	8.5277	4.29956	7.9849	4.171	7.94205	4.0853	8.22773	3.59963	6.42792	4.57096	5.9851	4.31385	5.95654	4.171	7.67065	3.51393	7.64208	3.38537	7.99918	3.07112
6.51429	3.32857	4.72857	3.55714	3.21429	3.98571	2.57143	4.47143	4.78571	5.04286	3.85714	6.14286	4.37143	6.4	5.05714	6.61429	5.95714	6.77143	6.62857	6.81429	8.08571	6.78571	8.2	6.51429	8.71429	5.11429	8.11429	5.08571	8.07143	5	8.32857	4.41429	6.68571	5.62857	6.14286	5.42857	6.1	5.28571	7.74286	4.37143	7.67143	4.24286	8.04286	3.85714
6.18571	3.24286	4.4	3.51429	2.55714	4.1	1.95714	4.6	4.47143	5.05714	3.45714	6.18571	4.01429	6.44286	4.77143	6.62857	5.65714	6.77143	6.31429	6.8	7.84286	6.71429	8.01429	6.38571	8.52857	4.95714	7.87143	4.98571	7.82857	4.92857	8.04286	4.22857	6.32857	5.64286	5.78571	5.41429	5.72857	5.24286	7.44286	4.25714	7.4	4.12857	7.81429	3.72857
5.98532	2.97154	4.04185	3.0842	2.2533	3.47853	1.59139	3.9151	3.95735	4.71784	3.05603	5.73183	3.59119	6.02757	4.37985	6.32332	5.37975	6.52048	6.12615	6.61906	7.56263	6.66131	7.73163	6.4219	8.40762	4.94317	7.77388	4.88684	7.74571	4.81642	8.02737	4.19677	6.18249	5.40791	5.56283	5.19667	5.49241	4.97134	7.3373	4.12635	7.30913	3.98552	7.71754	3.60528
7.2	3.42857	5.28571	3.52857	3.42857	3.98571	2.8	4.4	5.18571	5.11429	4.21429	6.15714	4.68571	6.4	5.5	6.64286	6.41429	6.82857	7.1	6.94286	8.54286	7.01429	8.78571	6.67143	9.42857	5.34286	8.77143	5.3	8.74286	5.2	8.97143	4.65714	7.18571	5.77143	6.62857	5.55714	6.52857	5.34286	8.34286	4.55714	8.3	4.42857	8.72857	4.05714
6.05714	3.65714	4.31429	3.81429	2.52857	4.22857	1.88571	4.61429	4.28571	5.41429	3.27143	6.5	3.7	6.72857	4.42857	7.01429	5.38571	7.21429	6.11429	7.31429	7.54286	7.37143	7.77143	7.04286	8.4	5.61429	7.81429	5.52857	7.77143	5.42857	8.01429	4.87143	6.15714	6.08571	5.6	5.82857	5.52857	5.61429	7.37143	4.78571	7.34286	4.62857	7.72857	4.27143
5.57086	3.01398	3.78533	2.92827	1.62841	3.17111	0.928477	3.49964	3.28538	4.57096	2.12835	5.58514	2.6283	5.92797	3.47107	6.28507	4.4424	6.54219	5.19947	6.7136	6.7136	6.94215	7.01357	6.59933	7.7135	5.32803	7.02785	5.19947	6.97072	5.0852	7.29926	4.48526	5.31374	5.51372	4.69952	5.21375	4.67095	5.02806	6.59933	4.34241	6.57076	4.19957	7.09928	3.8139
6.24286	3.82857	4.3	3.82857	2.5	4.15714	1.78571	4.54286	4.21429	5.35714	3.02857	6.4	3.57143	6.74286	4.31429	7.02857	5.24286	7.25714	6	7.41429	7.42857	7.5	7.62857	7.22857	8.31429	5.87143	7.72857	5.81429	7.68571	5.7	8.02857	5.08571	6.12857	6.18571	5.58571	5.95714	5.54286	5.74286	7.4	5	7.37143	4.87143	7.77143	4.51429
5.38889	4.25	3.75	4.31944	1.73611	4.69444	1.125	5.06944	3.5	5.86111	2.45833	6.86111	2.97222	7.15278	3.65278	7.40278	4.54167	7.63889	5.23611	7.79167	6.61111	7.875	6.875	7.56944	7.44444	6.27778	6.875	6.18056	6.83333	6.09722	7.15278	5.5	5.34722	6.59722	4.81944	6.375	4.77778	6.18056	6.56944	5.40278	6.51389	5.26389	6.93056	4.90278
6.88571	4.01429	5.2	4.07143	3.17143	4.41429	2.47143	4.8	4.88571	5.71429	3.81429	6.65714	4.34286	6.98571	5.11429	7.31429	5.91429	7.54286	6.7	7.68571	8.28571	7.78571	8.52857	7.47143	9.17143	6.05714	8.52857	5.97143	8.48571	5.85714	8.72857	5.28571	6.87143	6.41429	6.34286	6.21429	6.25714	6.04286	8.05714	5.2	8.02857	5.07143	8.47143	4.65714
6.09859	4.52113	4.25352	4.64789	2.46479	5.05634	1.76056	5.47887	4.15493	6.32394	3.15493	7.43662	3.71831	7.73239	4.47887	8	5.40845	8.19718	6.19718	8.29577	7.6338	8.33803	7.91549	7.98592	8.47887	6.53521	7.85915	6.52113	7.8169	6.43662	8.09859	5.80282	6.21127	7.04225	5.6338	6.8169	5.5493	6.60563	7.40845	5.71831	7.35211	5.56338	7.78873	5.16901
5.62857	3.35714	3.91429	3.47143	2.01429	3.85714	1.42857	4.2	3.67143	5	2.7	5.98571	3.15714	6.27143	3.94286	6.6	4.84286	6.82857	5.54286	6.95714	7.01429	7.01429	7.18571	6.74286	7.85714	5.38571	7.27143	5.3	7.21429	5.17143	7.6	4.57143	5.64286	5.72857	5.05714	5.47143	4.97143	5.3	6.98571	4.47143	6.94286	4.32857	7.35714	3.98571
6.26087	4.36232	4.30435	4.30435	2.31884	4.6087	1.62319	4.97101	4.18841	5.98551	2.95652	7.04348	3.47826	7.4058	4.34783	7.81159	5.33333	8.13043	6.01449	8.28986	7.63768	8.43478	7.86957	8.13043	8.5942	6.66667	7.92754	6.55072	7.88406	6.44928	8.26087	5.81159	6.30435	6.92754	5.6087	6.69565	5.56522	6.47826	7.49275	5.68116	7.47826	5.55072	7.98551	5.14493
6.37143	2.98571	4.52857	2.92857	2.65714	3.17143	1.98571	3.54286	4.28571	4.51429	3.14286	5.5	3.64286	5.82857	4.37143	6.18571	5.24286	6.45714	5.97143	6.64286	7.47143	6.82857	7.75714	6.51429	8.47143	5.2	7.78571	5.07143	7.75714	4.97143	8.11429	4.37143	6.2	5.37143	5.61429	5.08571	5.57143	4.9	7.47143	4.21429	7.44286	4.11429	7.95714	3.74286
6.43056	2.88889	4.59722	2.80556	2.65278	2.98611	2	3.27778	4.26389	4.38889	3.09722	5.26389	3.625	5.625	4.40278	5.98611	5.26389	6.27778	5.97222	6.45833	7.36111	6.66667	7.63889	6.375	8.38889	5.09722	7.80556	4.95833	7.76389	4.84722	8.125	4.27778	6.16667	5.26389	5.63889	4.98611	5.59722	4.77778	7.55556	4.15278	7.52778	4.01389	7.95833	3.68056
6.32332	3.71794	4.68968	3.56303	2.80254	3.66161	2.14063	3.92919	4.39393	5.04175	3.18278	5.91491	3.54894	6.22473	4.26718	6.60498	5.084	6.91481	5.75999	7.11197	7.15422	7.36547	7.44997	7.0838	8.2527	5.88674	7.71754	5.71774	7.6753	5.61916	8.05554	5.11217	6.22473	5.92899	5.67549	5.61916	5.64733	5.47833	7.49221	4.95725	7.46405	4.80234	7.88654	4.52068
5.87324	3.71831	4.01408	3.78873	2.02817	4.12676	1.30986	4.53521	3.78873	5.53521	2.78873	6.60563	3.26761	6.88732	4.04225	7.22535	5.05634	7.52113	5.69014	7.64789	7.40845	7.78873	7.67606	7.42254	8.26761	5.92958	7.66197	5.83099	7.60563	5.71831	7.94366	5.09859	5.87324	6.33803	5.26761	6.07042	5.21127	5.87324	7.21127	5	7.16901	4.80282	7.61972	4.40845
6.2	4.38571	4.68571	4.37143	2.64286	4.68571	2.07143	5.02857	4.31429	5.85714	3.21429	6.8	3.68571	7.08571	4.44286	7.41429	5.17143	7.62857	5.84286	7.81429	7.21429	7.98571	7.44286	7.74286	8.15714	6.45714	7.61429	6.31429	7.57143	6.22857	7.9	5.7	6.05714	6.67143	5.58571	6.4	5.52857	6.21429	7.38571	5.57143	7.35714	5.4	7.74286	5.11429
5.45154	4.1366	3.71198	4.27357	2.02721	4.6297	1.49301	4.94474	3.68459	5.72549	2.71207	6.75279	3.15039	7.01304	3.86265	7.30068	4.71189	7.50615	5.41045	7.62942	6.82128	7.68421	6.98565	7.42396	7.62942	6.04053	7.02674	5.97204	6.97195	5.87616	7.27329	5.28718	5.49264	6.45145	4.98583	6.23229	4.90365	6.01313	6.7117	5.21869	6.67061	5.08172	7.02674	4.73928
6.24286	3.14286	4.42857	3.1	2.32857	3.35714	1.68571	3.74286	4.14286	4.78571	2.94286	5.77143	3.4	6.1	4.21429	6.47143	5.24286	6.75714	5.92857	6.91429	7.35714	7.15714	7.67143	6.8	8.44286	5.42857	7.8	5.34286	7.75714	5.24286	8.14286	4.58571	6.12857	5.72857	5.6	5.44286	5.52857	5.2	7.4	4.47143	7.37143	4.32857	7.91429	3.97143
6.40845	3.15493	4.64789	3.3662	2.91549	3.84507	2.33803	4.19718	4.61972	4.85915	3.71831	5.92958	4.22535	6.16901	4.95775	6.42254	5.84507	6.56338	6.5493	6.64789	7.94366	6.6338	8.14085	6.28169	8.73239	4.90141	8.15493	4.85915	8.09859	4.77465	8.38028	4.21127	6.59155	5.42254	6.02817	5.23944	5.97183	5.09859	7.78873	4.1831	7.74648	4.02817	8.12676	3.67606
6.77074	4.14243	4.92807	4.11387	3.15682	4.34241	2.47118	4.7138	4.79951	5.58514	3.68534	6.51362	4.15672	6.81359	4.8995	7.15641	5.75656	7.38496	6.49934	7.55637	7.82777	7.7135	8.08489	7.41353	8.7991	6.18508	8.21345	6.07081	8.18488	5.95654	8.47056	5.42802	6.59933	6.42792	6.08509	6.14223	6.04224	5.95654	7.81349	5.29946	7.7992	5.18519	8.19916	4.87093
6.91429	3.12857	4.98571	3.17143	3.34286	3.48571	2.75714	3.82857	5.1	4.68571	3.98571	5.65714	4.4	5.92857	5.17143	6.25714	6.08571	6.5	6.67143	6.58571	8.12857	6.7	8.37143	6.41429	9.01429	5.14286	8.47143	5.04286	8.42857	4.95714	8.67143	4.44286	6.85714	5.47143	6.35714	5.24286	6.27143	5.02857	8.08571	4.31429	8.05714	4.17143	8.42857	3.85714
6.22473	2.87295	4.67559	2.92929	2.97154	3.22503	2.39413	3.56303	4.47843	4.32351	3.46445	5.26708	3.80244	5.5065	4.54884	5.81632	5.40791	6.04165	6.05574	6.15432	7.36547	6.23882	7.56263	5.97124	8.1682	4.76009	7.64713	4.68968	7.61896	4.59109	7.91471	4.05594	6.21065	5.05584	5.61916	4.83051	5.57691	4.70376	7.35138	3.94327	7.35138	3.83061	7.70346	3.49261
6.71429	3.1	4.82857	3.01429	2.87143	3.22857	2.21429	3.6	4.5	4.61429	3.37143	5.6	3.84286	5.9	4.57143	6.25714	5.5	6.6	6.25714	6.8	7.64286	6.98571	7.92857	6.7	8.64286	5.45714	8.05714	5.28571	8.02857	5.18571	8.44286	4.55714	6.37143	5.6	5.88571	5.3	5.85714	5.08571	7.77143	4.38571	7.74286	4.27143	8.31429	3.91429
5.76056	2.77465	4.01408	2.66197	2.16901	2.84507	1.50704	3.12676	3.66197	4.1831	2.52113	5.01408	3.01408	5.39437	3.77465	5.76056	4.6338	6.09859	5.43662	6.29577	6.87324	6.47887	7.11268	6.21127	7.78873	4.92958	7.11268	4.83099	7.08451	4.71831	7.38028	4.14085	5.53521	5.12676	5.05634	4.83099	5	4.57746	6.77465	4.02817	6.74648	3.87324	7.21127	3.5493
6.88664	3.60528	5.15442	3.59119	3.22503	3.90102	2.61946	4.26718	4.78826	5.1685	3.77427	6.14024	4.28127	6.46415	4.9995	6.80214	5.88674	7.06972	6.67539	7.22464	8.11187	7.35138	8.3372	7.0838	9.01319	5.67549	8.39353	5.59099	8.35128	5.49241	8.64703	4.90092	6.78806	5.9994	6.2529	5.71774	6.19657	5.52058	8.04146	4.80234	8.01329	4.66151	8.4217	4.30943
6.43056	4.18056	4.97222	4.26389	3.22222	4.625	2.76389	4.94444	4.84722	5.54167	3.88889	6.40278	4.34722	6.625	5.05556	6.83333	5.77778	7	6.43056	7.09722	7.65278	7.125	7.83333	6.88889	8.36111	5.72222	7.83333	5.66667	7.79167	5.58333	8	5.13889	6.55556	6.04167	6.11111	5.875	6.04167	5.69444	7.47222	5.09722	7.45833	4.95833	7.77778	4.68056
6.57695	2.85387	4.91098	2.86836	3.0422	3.17258	2.36133	3.53475	4.66471	4.37497	3.57821	5.34558	4.09973	5.6498	4.80957	5.92505	5.72223	6.17132	6.43208	6.31619	7.88075	6.43208	8.11253	6.14235	8.72097	4.80957	8.11253	4.70817	8.06907	4.62125	8.38778	4.05627	6.62041	5.08482	6.05543	4.80957	6.01197	4.69368	7.79383	3.96935	7.75037	3.82448	8.17048	3.50577
4.98592	3.70423	3.1831	3.83099	1.04225	4.23944	0.338028	4.66197	2.94366	5.52113	1.85915	6.60563	2.3662	6.90141	3.22535	7.23944	4.1831	7.4507	4.98592	7.57746	6.6338	7.57746	6.84507	7.28169	7.33803	5.8169	6.71831	5.77465	6.66197	5.67606	6.90141	5	5.02817	6.29577	4.47887	6.05634	4.3662	5.80282	6.19718	4.90141	6.15493	4.77465	6.60563	4.32394
6.48571	2.94286	4.81429	3.08571	2.82857	3.57143	2.18571	4.01429	4.57143	4.71429	3.54286	5.87143	4.07143	6.14286	4.78571	6.4	5.74286	6.58571	6.51429	6.7	8	6.72857	8.27143	6.41429	8.82857	5.04286	8.15714	4.97143	8.11429	4.87143	8.44286	4.2	6.54286	5.45714	5.9	5.22857	5.82857	5.05714	7.67143	4.14286	7.64286	4	8.11429	3.57143
6.32332	2.80254	4.66151	2.84479	2.70396	3.15462	2.05613	3.52078	4.3376	4.45026	3.29545	5.43608	3.71794	5.71774	4.47843	6.05574	5.422	6.32332	6.21065	6.47823	7.64713	6.61906	7.88654	6.32332	8.54845	4.94317	7.95696	4.84459	7.90062	4.71784	8.1682	4.15452	6.22473	5.23892	5.70366	4.97134	5.63324	4.80234	7.54855	4.01369	7.52038	3.88694	7.97104	3.52078
6.04225	3.92958	4.38028	3.97183	2.3662	4.32394	1.77465	4.67606	4.05634	5.47887	3	6.42254	3.53521	6.74648	4.33803	7.07042	5.15493	7.28169	5.91549	7.42254	7.42254	7.47887	7.67606	7.15493	8.11268	5.91549	7.46479	5.83099	7.42254	5.74648	7.71831	5.14085	5.94366	6.25352	5.40845	6.01408	5.32394	5.80282	7.11268	5.05634	7.08451	4.92958	7.52113	4.56338
6.40845	4.22535	4.80282	4.11268	2.71831	4.23944	2.12676	4.52113	4.28169	5.57746	3.12676	6.49296	3.56338	6.80282	4.29577	7.1831	5.15493	7.49296	5.87324	7.70423	7.23944	7.94366	7.50704	7.70423	8.29577	6.43662	7.67606	6.28169	7.64789	6.21127	8.02817	5.60563	6.08451	6.52113	5.53521	6.21127	5.50704	6.02817	7.39437	5.47887	7.38028	5.33803	7.88732	5.02817
6.67606	2.90141	4.88732	2.64789	2.77465	2.66197	2.02817	2.92958	4.29577	4.25352	3.04225	5.11268	3.4507	5.49296	4.21127	5.97183	5.14085	6.40845	5.85915	6.66197	7.29577	7.05634	7.6338	6.77465	8.46479	5.5493	7.8169	5.33803	7.77465	5.23944	8.25352	4.64789	6.11268	5.49296	5.57746	5.07042	5.57746	4.84507	7.57746	4.40845	7.53521	4.21127	8.08451	3.92958
7.57671	4.19677	6.0839	4.2531	4.46435	4.56293	3.9151	4.88684	5.91491	5.56283	4.95725	6.49231	5.37975	6.71764	6.02757	6.92889	6.81623	7.11197	7.44997	7.22464	8.66111	7.28097	8.88644	6.99931	9.46385	5.90082	8.94278	5.81632	8.91461	5.73183	9.1681	5.28117	7.57671	6.18249	7.11197	5.97124	7.0838	5.80224	8.6752	5.19667	8.66111	5.084	9.02727	4.80234
6.85714	3.58571	5.22857	3.55714	3.25714	3.75714	2.64286	4.1	4.84286	4.94286	3.75714	5.87143	4.28571	6.2	5.02857	6.47143	5.84286	6.68571	6.52857	6.84286	7.9	6.92857	8.12857	6.65714	8.77143	5.48571	8.17143	5.37143	8.14286	5.28571	8.47143	4.78571	6.67143	5.72857	6.15714	5.5	6.11429	5.34286	7.85714	4.65714	7.82857	4.52857	8.21429	4.22857
6.52048	3.95735	4.9995	3.88694	3.12645	4.0841	2.54904	4.37985	4.64743	5.23892	3.60528	6.04165	4.05594	6.35148	4.74601	6.67539	5.53466	6.92889	6.1684	7.09789	7.43588	7.28097	7.68938	6.99931	8.30904	5.90082	7.78796	5.77408	7.74571	5.67549	8.02737	5.18258	6.35148	6.02757	5.87266	5.77408	5.81632	5.63324	7.56263	5.06992	7.52038	4.92909	7.91471	4.66151
5.72857	3.82857	4.01429	3.92857	2.05714	4.38571	1.32857	4.84286	3.81429	5.54286	2.75714	6.67143	3.24286	6.94286	4.08571	7.22857	4.95714	7.41429	5.75714	7.52857	7.22857	7.57143	7.5	7.22857	8.14286	5.78571	7.45714	5.72857	7.41429	5.61429	7.7	5.01429	5.8	6.27143	5.25714	6.02857	5.2	5.82857	7.02857	4.95714	6.98571	4.82857	7.42857	4.45714
5.91549	3.08451	3.98592	3.07042	1.97183	3.30986	1.21127	3.66197	3.70423	4.71831	2.46479	5.76056	2.98592	6.08451	3.77465	6.42254	4.70423	6.70423	5.56338	6.87324	7.11268	7.04225	7.38028	6.70423	8.11268	5.33803	7.42254	5.22535	7.38028	5.08451	7.69014	4.52113	5.67606	5.61972	5.11268	5.28169	5.07042	5.09859	7.01408	4.39437	6.98592	4.25352	7.49296	3.90141
6.04412	3.94118	4.42647	4.02941	2.10294	4.42647	1.30882	4.86765	3.91176	5.77941	2.83824	6.86765	3.36765	7.13235	4.16176	7.44118	5.19118	7.70588	6.02941	7.79412	7.52941	7.85294	7.82353	7.54412	8.55882	6.01471	7.88235	5.94118	7.82353	5.82353	8.08824	5.20588	6.04412	6.5	5.45588	6.22059	5.39706	6.02941	7.36765	5.14706	7.33824	5.04412	7.77941	4.60294
6.3	3.41429	4.52857	3.54286	2.52857	4.05714	1.9	4.48571	4.3	5.2	3.42857	6.24286	3.87143	6.51429	4.55714	6.78571	5.48571	7.01429	6.28571	7.14286	7.84286	7.2	8.05714	6.88571	8.6	5.45714	7.94286	5.38571	7.88571	5.28571	8.15714	4.67143	6.32857	5.88571	5.72857	5.62857	5.67143	5.48571	7.52857	4.57143	7.48571	4.41429	7.91429	4.04286
6.30923	3.39403	4.47843	3.59119	2.59129	4.02777	1.95755	4.4221	4.40801	5.26708	3.45036	6.36557	3.88694	6.61906	4.73193	6.92889	5.70366	7.1683	6.46415	7.26688	7.97104	7.28097	8.18229	6.94297	8.80194	5.46425	8.09779	5.422	8.05554	5.35158	8.35128	4.68968	6.45006	5.98532	5.85857	5.74591	5.80224	5.52058	7.66121	4.60518	7.61896	4.45026	8.08371	4.05594
5.75714	3.24286	4.1	3.24286	2.2	3.5	1.45714	3.87143	3.75714	4.82857	2.62857	5.87143	3.08571	6.17143	3.81429	6.48571	4.74286	6.78571	5.5	6.95714	6.98571	7.08571	7.17143	6.84286	7.95714	5.44286	7.32857	5.31429	7.3	5.2	7.6	4.65714	5.64286	5.74286	5.05714	5.5	4.97143	5.21429	6.97143	4.5	6.94286	4.34286	7.37143	4.01429
6.87143	3.08571	5.07143	3.15714	3.18571	3.47143	2.55714	3.82857	4.75714	4.72857	3.8	5.65714	4.27143	5.94286	5.08571	6.27143	6.01429	6.5	6.7	6.62857	8.11429	6.77143	8.34286	6.47143	9.02857	5.14286	8.41429	5.04286	8.37143	4.94286	8.68571	4.38571	6.8	5.45714	6.21429	5.2	6.14286	5.02857	8.01429	4.25714	7.98571	4.12857	8.41429	3.77143
7.41951	2.89825	6.34716	2.8113	4.36186	2.86926	3.81119	3.11561	5.59362	4.02856	4.65169	4.73863	5.02846	5.04295	5.73853	5.33277	6.2747	5.53565	6.83986	5.70955	8.02814	5.85446	8.27449	5.63709	8.89762	4.63719	8.40491	4.53576	8.37593	4.4633	8.70923	4.01407	7.08621	4.7966	6.72393	4.56474	6.66597	4.36186	8.24551	3.89814	8.20204	3.76772	8.5933	3.55035
5.33803	3.5493	4.32394	3.67606	2.29577	4.02817	1.70423	4.40845	3.71831	5.02817	2.83099	5.97183	3.29577	6.19718	3.91549	6.39437	4.61972	6.5493	5.29577	6.61972	6.53521	6.60563	6.73239	6.30986	7.21127	5.15493	6.73239	5.09859	6.69014	5.04225	6.94366	4.52113	5.39437	5.56338	4.95775	5.38028	4.87324	5.21127	6.39437	4.47887	6.35211	4.35211	6.73239	4.02817
6.7	2.94286	5.6	3.04286	3.14286	3.42857	2.52857	3.77143	4.8	4.5	3.74286	5.54286	4.24286	5.81429	4.98571	6.05714	5.88571	6.25714	6.6	6.38571	7.95714	6.4	8.21429	6.08571	8.75714	4.8	8.22857	4.71429	8.15714	4.57143	8.34286	4.08571	6.68571	5.15714	6.15714	4.92857	6.07143	4.74286	7.81429	3.97143	7.77143	3.88571	8.15714	3.52857
6.55303	2.63787	5.69225	2.70729	3.44312	3.04049	2.84612	3.40147	4.84535	3.99846	3.98457	4.87312	4.49826	5.12302	5.16467	5.31739	5.9005	5.47011	6.52526	5.55341	7.74701	5.60895	7.89973	5.38681	8.44119	4.23448	7.9275	4.13729	7.87196	4.05399	8.12187	3.59584	6.59468	4.53992	6.13652	4.3039	6.0671	4.16506	7.66371	3.52642	7.60818	3.40147	7.96915	3.1238
6.09589	3.06849	4.9726	2.91781	2.78082	2.94521	2.13699	3.23288	4.09589	4.21918	3.17808	4.9863	3.56164	5.24658	4.09589	5.56164	4.80822	5.87671	5.43836	6.08219	6.68493	6.36986	6.91781	6.13699	7.69863	5.08219	7.19178	4.87671	7.15068	4.75342	7.46575	4.32877	5.75342	5.06849	5.32877	4.75342	5.27397	4.61644	6.9863	4.16438	6.93151	4.0411	7.34247	3.79452
5.59155	4	4.19718	3.78873	2.05634	3.8169	1.35211	4.07042	3.43662	5.08451	2.3662	5.84507	2.77465	6.1831	3.49296	6.56338	4.21127	6.85915	4.83099	7.05634	6.14085	7.35211	6.40845	7.11268	7.23944	6	6.70423	5.83099	6.64789	5.71831	6.97183	5.26761	5.14085	6.02817	4.69014	5.73239	4.66197	5.5493	6.47887	5.12676	6.43662	4.98592	6.88732	4.74648
6.07143	2.51429	4.78571	2.47143	2.45714	2.58571	1.71429	2.91429	3.92857	3.94286	2.85714	4.81429	3.27143	5.1	4	5.47143	4.81429	5.75714	5.45714	5.95714	6.9	6.22857	7.14286	5.98571	7.95714	4.7	7.35714	4.57143	7.28571	4.45714	7.64286	3.91429	5.75714	4.82857	5.27143	4.51429	5.22857	4.32857	7.05714	3.75714	7	3.61429	7.48571	3.3
6.6	3.35714	5.51429	3.34286	3.3	3.62857	2.71429	3.97143	4.81429	4.7	3.71429	5.55714	4.15714	5.9	4.87143	6.2	5.58571	6.42857	6.22857	6.58571	7.62857	6.72857	7.87143	6.42857	8.42857	5.28571	7.9	5.17143	7.85714	5.07143	8.15714	4.55714	6.45714	5.45714	6.02857	5.24286	5.95714	5.04286	7.65714	4.42857	7.61429	4.3	7.94286	4.01429
6.05714	3.51429	4.72857	3.61429	2.35714	4.12857	1.68571	4.51429	4.04286	5.28571	3.05714	6.34286	3.57143	6.62857	4.45714	6.9	5.27143	7.05714	6	7.14286	7.41429	7.14286	7.65714	6.8	8.2	5.51429	7.6	5.42857	7.52857	5.31429	7.78571	4.74286	6.02857	5.94286	5.45714	5.68571	5.35714	5.48571	7.18571	4.65714	7.12857	4.52857	7.54286	4.15714
5.67381	4.02657	4.57565	4.01249	2.25263	4.16736	1.64723	4.4771	3.78723	5.40631	2.675	6.32144	3.1396	6.60301	3.97026	6.95499	4.73052	7.15209	5.34999	7.29288	6.67341	7.43367	6.89867	7.15209	7.57446	5.94131	7.03946	5.81459	6.99722	5.73012	7.2788	5.22328	5.50486	6.18065	5.05433	5.92723	5.0121	5.7442	6.7438	5.08249	6.70157	4.96986	7.0817	4.70236
6.22535	3.64789	4.85915	3.6338	2.60563	4.01408	1.90141	4.40845	4.16901	5.19718	3.21127	6.16901	3.60563	6.43662	4.38028	6.71831	5.1831	6.92958	5.88732	7.08451	7.38028	7.12676	7.61972	6.8169	8.21127	5.57746	7.6338	5.47887	7.57746	5.35211	7.87324	4.78873	6.08451	5.83099	5.59155	5.6338	5.52113	5.42254	7.33803	4.69014	7.28169	4.56338	7.59155	4.23944
5.53623	4.13043	4.37681	4.02899	2.13043	4.10145	1.55072	4.37681	3.65217	5.36232	2.4058	6.13043	2.91304	6.50725	3.63768	6.89855	4.31884	7.14493	4.94203	7.31884	6.13043	7.55072	6.4058	7.26087	7.2029	6.17391	6.69565	6	6.65217	5.92754	6.95652	5.46377	5.28986	6.21739	4.86957	5.97101	4.7971	5.76812	6.47826	5.28986	6.43478	5.15942	6.81159	4.89855
6.52791	3.71391	5.1709	3.74248	2.92827	4.01388	2.32833	4.34241	4.58525	5.27089	3.57106	6.24222	4.05673	6.52791	4.78523	6.82787	5.61371	7.04214	6.38506	7.19927	7.68493	7.32782	7.91348	7.07071	8.51342	5.77084	7.95633	5.65657	7.88491	5.51372	8.15631	4.94235	6.39935	6.04224	5.79941	5.75656	5.75656	5.67085	7.65636	4.84236	7.58494	4.69952	7.88491	4.3567
6.55072	4.08696	5.34783	4.08696	3.36232	4.37681	2.76812	4.73913	4.92754	5.42029	3.86957	6.34783	4.33333	6.5942	4.94203	6.81159	5.68116	7	6.36232	7.11594	7.6087	7.17391	7.84058	6.89855	8.37681	5.7971	7.88406	5.69565	7.84058	5.62319	8.05797	5.15942	6.44928	6.10145	6.02899	5.86957	5.97101	5.71014	7.50725	5.04348	7.46377	4.95652	7.85507	4.63768
6.58571	3.07143	5.38571	2.97143	3.14286	3.07143	2.5	3.34286	4.55714	4.4	3.48571	5.22857	3.91429	5.52857	4.62857	5.85714	5.44286	6.12857	6.11429	6.32857	7.42857	6.5	7.7	6.21429	8.4	4.98571	7.85714	4.87143	7.8	4.75714	8.08571	4.25714	6.34286	5.15714	5.85714	4.88571	5.81429	4.75714	7.52857	4.14286	7.48571	4.04286	7.9	3.74286
6.50704	2.97183	5.29577	3.02817	3.08451	3.38028	2.50704	3.70423	4.66197	4.42254	3.67606	5.35211	4.16901	5.59155	4.84507	5.8169	5.60563	5.98592	6.29577	6.11268	7.60563	6.21127	7.77465	5.98592	8.40845	4.73239	7.88732	4.61972	7.83099	4.52113	8.08451	4.04225	6.33803	5.05634	5.88732	4.80282	5.83099	4.69014	7.5493	3.94366	7.50704	3.87324	7.88732	3.57746
5.66197	3.33803	4.49296	3.25352	2.11268	3.3662	1.39437	3.66197	3.66197	4.73239	2.50704	5.6338	3.01408	5.97183	3.64789	6.30986	4.47887	6.61972	5.25352	6.8169	6.61972	7.05634	6.94366	6.76056	7.73239	5.49296	7.15493	5.38028	7.08451	5.23944	7.42254	4.73239	5.47887	5.66197	5.02817	5.33803	4.98592	5.15493	6.83099	4.57746	6.78873	4.4507	7.19718	4.14085
5.8	4.08571	4.62857	4.17143	2.55714	4.6	1.97143	4.97143	4.14286	5.62857	3.2	6.61429	3.65714	6.82857	4.42857	7.08571	5.17143	7.22857	5.75714	7.3	7.14286	7.32857	7.35714	7.04286	7.92857	5.75714	7.38571	5.67143	7.35714	5.62857	7.54286	5.11429	5.92857	6.21429	5.47143	5.98571	5.38571	5.81429	7	5.02857	6.95714	4.92857	7.3	4.58571
6.05652	3.49964	4.84236	3.3568	2.91399	3.5425	2.3569	3.8139	4.4424	4.65667	3.25681	5.41373	3.67105	5.74227	4.31385	6.07081	5.04234	6.35649	5.57086	6.51362	6.82787	6.69932	7.02785	6.48505	7.7135	5.3566	7.24212	5.19947	7.21355	5.12805	7.49923	4.67095	5.8994	5.45659	5.47087	5.21375	5.39945	4.99949	7.04214	4.52811	6.99929	4.4424	7.32782	4.171
5.75656	4.42812	4.57096	4.47097	2.22834	4.92807	1.55698	5.32803	3.84247	6.12795	2.8997	7.1707	3.37108	7.42781	4.15672	7.69921	5.01377	7.88491	5.78512	7.99918	7.24212	8.05632	7.49923	7.72778	8.08489	6.38506	7.54209	6.29936	7.47067	6.1708	7.7135	5.65657	5.87083	6.81359	5.3566	6.61361	5.28518	6.38506	7.18498	5.57086	7.11356	5.47087	7.45638	5.09948
9.24073	5.98309	7.57966	6.01535	4.1285	6.57979	3.37053	7.03134	6.40239	8.16023	5.209	9.45038	5.74119	9.74067	6.69268	10.1116	7.86994	10.4341	8.93432	10.6276	10.9502	10.7244	11.2727	10.2567	12.0791	8.51502	11.3534	8.45051	11.2405	8.28924	11.6436	7.54741	8.90207	9.1601	8.27312	8.82143	8.20861	8.51502	10.805	7.46677	10.7405	7.20874	11.2727	6.78944
9.39218	5.39272	7.98253	5.40911	4.32729	6.04837	3.60607	6.5401	6.70402	7.60554	5.47467	8.93323	6.09754	9.24466	7.04823	9.62166	8.21201	9.90031	9.29383	10.0642	11.31	10.1298	11.5558	9.78557	12.359	7.90058	11.6214	7.78584	11.5394	7.65471	11.9656	6.88432	9.21188	8.58901	8.53984	8.2284	8.53984	7.93336	11.228	6.80236	11.1297	6.5565	11.6214	6.13032
8.75806	6.40323	7.19355	6.45161	4.01613	7.09677	3.20968	7.54839	6.14516	8.62903	4.93548	9.98387	5.5	10.2903	6.54839	10.6935	7.79032	10.9516	8.79032	11.0968	10.7097	11.1774	11.0323	10.7581	11.7581	8.95161	10.9677	8.85484	10.871	8.69355	11.2419	7.95161	8.70968	9.56452	8	9.24194	7.91935	8.90323	10.5645	7.85484	10.4355	7.6129	10.9032	7.20968
8.83871	5.16129	7.41935	5.25806	4.19355	5.87097	3.51613	6.30645	6.41935	7.25806	5.20968	8.62903	5.80645	8.8871	6.80645	9.19355	7.87097	9.41935	8.77419	9.58065	10.629	9.67742	10.8871	9.25806	11.6935	7.48387	10.9677	7.3871	10.871	7.29032	11.2742	6.56452	8.80645	8.08065	8.25806	7.79032	8.19355	7.48387	10.6129	6.48387	10.5	6.25806	10.9032	5.87097
10.4248	3.57329	8.85127	3.62246	5.54024	4.1142	4.76985	4.4912	7.72027	5.65498	6.42537	6.90071	7.08102	7.27771	8.06449	7.65471	9.24466	7.96614	10.2117	8.11366	12.1787	8.2284	12.4901	7.80223	13.3589	6.09754	12.5557	5.99919	12.4737	5.81889	12.8016	5.14685	10.1954	6.67123	9.5397	6.31063	9.47414	6.01559	12.0312	5.0485	11.9164	4.78624	12.4573	4.36007
9.04918	3.21311	7.55738	3.14754	4.13115	3.44262	3.31148	3.81967	6.2623	5.11475	4.88525	6.39344	5.47541	6.7541	6.59016	7.22951	7.72131	7.54098	8.68852	7.7377	10.6721	7.90164	11	7.44262	11.7705	5.81967	11	5.67213	10.9016	5.5082	11.2951	4.78689	8.68852	6.19672	8.04918	5.91803	7.98361	5.59016	10.5902	4.65574	10.4754	4.39344	11	4
8.57262	3.83555	6.99906	3.91751	3.90112	4.47481	3.16351	4.88459	6.03198	5.9828	4.76985	7.24493	5.35994	7.55636	6.32702	7.8678	7.58914	8.11366	8.55623	8.24479	10.4904	8.26119	10.7527	7.8514	11.5067	6.14672	10.7527	6.08115	10.6543	5.95002	11.0805	5.19602	8.50705	6.78597	7.8514	6.50732	7.78584	6.26145	10.2937	5.14685	10.1954	4.91737	10.6707	4.54037
8.1322	3.93279	6.66574	3.98278	3.06624	4.5827	2.33301	5.03263	5.29926	6.13248	4.13276	7.48229	4.73268	7.78225	5.66588	8.1322	6.83238	8.4155	7.96556	8.63213	9.99861	8.76545	10.2986	8.34884	11.1318	6.48243	10.3152	6.36578	10.2152	6.19914	10.6485	5.46591	7.84891	7.06569	7.21566	6.71573	7.16567	6.39911	9.79864	5.34926	9.68199	5.09929	10.1653	4.71601
8.70375	5.72054	7.24493	5.63859	3.44216	6.03198	2.6226	6.42537	5.6222	7.73667	4.40924	9.11353	4.98294	9.42496	5.96641	9.86753	7.21215	10.2445	8.2284	10.4904	10.3101	10.7199	10.6051	10.3429	11.523	8.45788	10.8182	8.29397	10.7199	8.13006	11.1788	7.34328	8.34314	8.83488	7.70388	8.44149	7.65471	8.09727	10.4084	7.17936	10.2937	6.94989	10.8182	6.5565
7.09741	4.3109	5.29437	4.34368	2.04891	4.96655	1.3113	5.40911	4.26172	6.58928	3.04877	7.91697	3.60607	8.27758	4.55676	8.68736	5.78611	9.01518	6.86793	9.22827	8.96601	9.29383	9.27744	8.83488	10.015	6.99906	9.1627	6.93349	9.11353	6.78597	9.57248	5.91724	6.80236	7.63832	6.16311	7.26132	6.13032	6.96628	8.81849	5.85167	8.73653	5.58941	9.22827	5.14685
8.70492	5.40984	7.19672	5.42623	3.81967	5.98361	3.03279	6.42623	6.04918	7.45902	4.70492	8.83607	5.37705	9.16393	6.29508	9.44262	7.42623	9.72131	8.4918	9.86885	10.4918	9.91803	10.7377	9.4918	11.541	7.77049	10.7869	7.65574	10.7049	7.55738	11.0984	6.80328	8.44262	8.40984	7.81967	8.09836	7.78689	7.80328	10.3607	6.7377	10.2787	6.54098	10.7049	6.14754
7.83463	5.51326	6.27093	5.57774	2.98232	6.19033	2.22465	6.70619	5.20697	7.73791	3.94956	9.14041	4.49766	9.43058	5.41654	9.76911	6.60947	10.1076	7.64119	10.285	9.76911	10.3656	10.0593	9.88196	10.8814	7.9636	10.1238	7.89912	10.027	7.75403	10.3817	6.98024	7.64119	8.67291	7.01248	8.3505	6.96412	7.99584	9.59178	6.8674	9.47894	6.69007	10.0109	6.25481
8.88525	3.78689	7.34426	3.78689	3.77049	4.34426	2.95082	4.80328	6.18033	5.91803	4.7377	7.31148	5.40984	7.62295	6.40984	7.98361	7.72131	8.27869	8.7541	8.40984	10.8033	8.54098	11.1475	8.08197	11.9508	6.2459	11.1475	6.11475	11.0656	5.96721	11.4098	5.21311	8.77049	6.90164	8.06557	6.55738	7.98361	6.27869	10.6066	5.14754	10.4426	4.91803	11.0328	4.45902
8.03279	4.31148	6.42623	4.27869	3.32787	4.70492	2.57377	5.04918	5.39344	6.19672	4.09836	7.4918	4.62295	7.77049	5.54098	8.14754	6.67213	8.47541	7.70492	8.68852	9.59016	8.83607	9.93443	8.37705	10.7213	6.68852	10	6.54098	9.93443	6.40984	10.2787	5.7541	7.80328	7.18033	7.18033	6.81967	7.14754	6.55738	9.55738	5.63934	9.42623	5.44262	9.91803	5.03279
8.64516	4.70968	7.22581	4.75806	4.09677	5.3871	3.40323	5.79032	6.1129	6.79032	5.03226	8.03226	5.56452	8.32258	6.46774	8.66129	7.64516	8.8871	8.56452	9.03226	10.3871	9.04839	10.6774	8.62903	11.3226	7	10.6129	6.93548	10.5484	6.75806	10.9194	6.08065	8.5	7.6129	7.87097	7.35484	7.80645	7.06452	10.2097	5.98387	10.0968	5.77419	10.5484	5.35484
7.63524	4.65324	6.17701	4.68601	3.16224	5.14478	2.40854	5.55439	5.04647	6.60301	3.93231	7.84824	4.50578	8.12678	5.34139	8.45447	6.34086	8.70024	7.24201	8.91324	9.22455	9.09347	9.50309	8.70024	10.3059	7.02901	9.53586	6.89793	9.47032	6.78324	9.8144	6.12785	7.30755	7.50416	6.76686	7.1437	6.7177	6.89793	9.07709	6.01316	9.01155	5.78378	9.48671	5.42332
7.25806	3.98387	6.03226	4.03226	2.70968	4.58065	2.01613	5.04839	4.72581	5.93548	3.62903	7.14516	4.16129	7.40323	4.98387	7.72581	6.1129	8	7.03226	8.12903	8.8871	8.19355	9.12903	7.82258	9.79032	6.19355	9.16129	6.1129	9.08065	5.95161	9.3871	5.33871	7.03226	6.70968	6.45161	6.43548	6.41935	6.16129	8.74194	5.22581	8.62903	5.01613	9.06452	4.64516
9.70968	4.32258	8.33871	4.32258	5.14516	4.8871	4.40323	5.30645	7.16129	6.25806	6.06452	7.51613	6.56452	7.77419	7.51613	8.1129	8.6129	8.37097	9.56452	8.53226	11.371	8.59677	11.6935	8.14516	12.3548	6.43548	11.7258	6.35484	11.6452	6.25806	12	5.59677	9.48387	7.1129	8.87097	6.77419	8.80645	6.51613	11.3226	5.48387	11.2097	5.29032	11.5968	4.95161
8.24479	4.63872	6.88432	4.62233	3.3602	5.09768	2.55703	5.52385	5.50746	6.68763	4.22894	7.94975	4.90098	8.34314	5.88446	8.70375	6.93349	9.01518	7.90058	9.22827	9.94948	9.3594	10.2445	8.93323	11.0969	7.13019	10.3757	6.99906	10.2937	6.86793	10.6543	6.1795	8.03171	7.70388	7.40884	7.39245	7.34328	7.04823	9.90031	6.08115	9.78557	5.83528	10.2937	5.4255
8.30537	5.96697	6.74106	6.01535	3.69307	6.59592	2.95123	6.98296	5.67668	8.01509	4.51554	9.22461	5.12837	9.51489	6.09598	9.86968	7.14423	10.1116	8.04734	10.2729	9.95032	10.3535	10.2245	9.98257	10.9341	8.3215	10.2245	8.24086	10.1438	8.11185	10.5309	7.38614	8.09572	8.85369	7.49902	8.49889	7.45064	8.27312	9.83743	7.28937	9.74067	7.04747	10.2406	6.66042
9.52459	5.13115	8.11475	5.11475	5.14754	5.5082	4.45902	5.91803	7.09836	6.93443	6	8.11475	6.47541	8.39344	7.19672	8.67213	8.27869	8.96721	9.16393	9.14754	10.9344	9.27869	11.1967	8.91803	12.0164	7.32787	11.3279	7.2459	11.2459	7.08197	11.623	6.47541	9.21311	7.83607	8.67213	7.52459	8.62295	7.22951	11.0328	6.34426	10.9344	6.13115	11.3934	5.7541
9.48387	6.25806	7.8871	6.30645	4.85484	6.79032	4.16129	7.24194	7.03226	8.24194	5.91935	9.48387	6.41935	9.77419	7.32258	10.0645	8.40323	10.3065	9.3871	10.4516	11.1613	10.5	11.4355	10.0968	12.1613	8.45161	11.4839	8.3871	11.3871	8.20968	11.6774	7.59677	9.35484	9.08065	8.64516	8.74194	8.59677	8.51613	10.9677	7.51613	10.9032	7.30645	11.2903	6.90323
10.0471	4.93484	8.61178	4.93484	5.209	5.37027	4.45103	5.82182	7.28937	6.91845	6.12824	8.17636	6.62817	8.46664	7.69255	8.93432	8.78918	9.19235	9.78905	9.38588	11.7565	9.49876	12.0629	9.07946	12.8209	7.38614	12.0791	7.24099	11.9984	7.07972	12.3694	6.40239	9.8213	7.88607	9.19235	7.54741	9.1601	7.27325	11.6436	6.2895	11.5469	6.09598	12.0468	5.70893
8.9824	5.73693	7.32688	5.73693	3.80277	6.22867	3.01599	6.72041	6.09754	7.91697	4.81902	9.31022	5.44189	9.63805	6.34341	9.98227	7.53997	10.3101	8.58901	10.5232	10.5887	10.6215	10.9657	10.1462	11.8345	8.34314	11.0641	8.21201	10.9657	8.0481	11.3427	7.31049	8.65457	8.91683	7.96614	8.58901	7.91697	8.27758	10.6379	7.21215	10.556	6.94989	11.0149	6.49093
6.96667	5.55	5.51667	5.53333	2.41667	5.96667	1.66667	6.38333	4.53333	7.33333	3.31667	8.6	3.78333	8.86667	4.58333	9.2	5.73333	9.5	6.71667	9.65	8.55	9.78333	8.81667	9.41667	9.66667	7.71667	8.93333	7.66667	8.83333	7.48333	9.18333	6.9	6.73333	8.23333	6.2	7.96667	6.16667	7.66667	8.5	6.8	8.43333	6.6	8.83333	6.21667
8.3	4.61667	6.86667	4.51667	3.38333	4.78333	2.55	5.1	5.33333	6.45	4	7.66667	4.55	8.03333	5.5	8.5	6.66667	8.85	7.73333	9.1	9.58333	9.28333	9.91667	8.9	10.7667	7.18333	10.1167	7.03333	10.0167	6.85	10.4167	6.18333	7.75	7.6	7.1	7.23333	7.06667	6.93333	9.68333	6.01667	9.55	5.78333	10.0833	5.4
7.98361	3.4918	6.55738	3.52459	3.36066	4.01639	2.65574	4.45902	5.42623	5.44262	4.27869	6.70492	4.83607	6.98361	5.80328	7.32787	6.86885	7.59016	7.88525	7.7377	9.72131	7.81967	10	7.42623	10.8033	5.72131	10.0656	5.60656	10	5.4918	10.3607	4.85246	7.85246	6.31148	7.21311	5.95082	7.18033	5.68852	9.63934	4.7377	9.54098	4.54098	10.0164	4.14754
10.6885	5.09836	9.2623	5.11475	5.80328	5.55738	4.98361	5.98361	8.04918	7.11475	6.62295	8.42623	7.18033	8.7377	8.14754	9.09836	9.29508	9.37705	10.1803	9.52459	12.1639	9.65574	12.5246	9.19672	13.2787	7.52459	12.5574	7.42623	12.4426	7.2623	12.9016	6.57377	10.2623	8.06557	9.65574	7.68852	9.65574	7.45902	12.1967	6.4918	12.0984	6.18033	12.6066	5.80328
10.3	5.45	8.46667	5.56667	4.93333	6.31667	4.15	6.8	7.38333	7.85	6.15	9.28333	6.78333	9.6	7.88333	9.95	9.2	10.2333	10.3667	10.3833	12.4833	10.4167	12.75	9.98333	13.45	8.05	12.6167	7.96667	12.4833	7.78333	12.8167	7.03333	10.1833	8.83333	9.46667	8.48333	9.38333	8.13333	12.0167	6.96667	11.8667	6.7	12.4	6.26667
8.16129	2.95161	6.72581	3.01613	3.35484	3.64516	2.66129	4.1129	5.66129	5.1129	4.54839	6.45161	5.06452	6.69355	6.01613	7	7.14516	7.24194	8.09677	7.40323	10	7.48387	10.3065	7.06452	11.0968	5.33871	10.4032	5.29032	10.2903	5.12903	10.7097	4.3871	8.09677	5.91935	7.51613	5.62903	7.45161	5.35484	9.98387	4.27419	9.83871	4.06452	10.3065	3.64516
8.17742	4.74194	6.54839	4.77419	3.40323	5.19355	2.54839	5.59677	5.41935	6.85484	4.16129	8.19355	4.69355	8.5	5.69355	8.93548	6.87097	9.24194	7.95161	9.43548	9.91935	9.58065	10.1935	9.19355	10.9677	7.37097	10.1935	7.27419	10.1452	7.1129	10.5645	6.37097	7.82258	7.93548	7.20968	7.58065	7.12903	7.29032	9.75806	6.24194	9.64516	6.01613	10.1774	5.59677
7.30645	4.04839	5.93548	4	2.41935	4.41935	1.66129	4.85484	4.54839	6	3.32258	7.25806	3.82258	7.54839	4.72581	7.95161	5.87097	8.29032	6.79032	8.53226	8.83871	8.74194	9.17742	8.29032	10.0323	6.59677	9.25806	6.5	9.17742	6.32258	9.58065	5.6129	6.91935	7.04839	6.27419	6.66129	6.24194	6.35484	8.8871	5.46774	8.80645	5.22581	9.25806	4.85484
8.90323	3.82258	7.35484	3.8871	4.01613	4.6129	3.33871	5.08065	6.19355	5.96774	5.06452	7.29032	5.58065	7.54839	6.48387	7.91935	7.72581	8.20968	8.87097	8.32258	10.7742	8.32258	11.0484	7.87097	11.7258	6.17742	10.9355	6.14516	10.8548	6	11.2419	5.24194	8.59677	6.93548	7.95161	6.58065	7.8871	6.25806	10.5	5.12903	10.3387	4.8871	10.8548	4.5
8.08221	5.7492	6.4991	5.71587	3.48285	6.08249	2.79961	6.46577	5.38259	7.63227	4.24941	8.79878	4.78267	9.1154	5.63255	9.48202	6.69907	9.78197	7.64894	9.99861	9.44869	10.1819	9.73198	9.83197	10.5319	8.23219	9.8653	8.09888	9.74865	7.9489	10.1153	7.31565	7.63227	8.63213	7.06569	8.24885	7.01569	8.01555	9.49868	7.14901	9.41536	6.89904	9.8153	6.56575
9.31148	3.42623	7.70492	3.52459	4.5082	4.14754	3.7541	4.62295	6.65574	5.4918	5.62295	6.62295	6.14754	6.88525	7.18033	7.19672	8.27869	7.60656	9.40984	7.90164	11.1311	8.01639	11.459	7.62295	12.1475	5.93443	11.4262	5.85246	11.3279	5.65574	11.6557	4.98361	9.11475	6.52459	8.45902	6.16393	8.37705	5.83607	10.8197	4.86885	10.7049	4.62295	11.2295	4.18033
9.85246	5.14754	8.09836	5.14754	4.90164	5.7377	4.18033	6.14754	7.09836	7.2623	5.86885	8.59016	6.47541	8.88525	7.34426	9.22951	8.55738	9.52459	9.62295	9.70492	11.6721	9.85246	12	9.44262	12.8197	7.70492	12.0656	7.52459	11.9836	7.37705	12.3443	6.63934	9.62295	8.2459	8.91803	7.86885	8.83607	7.55738	11.6393	6.52459	11.5246	6.29508	11.9836	5.88525
9.01667	4.01667	7.61667	3.98333	3.8	4.4	3.05	4.8	5.96667	6.05	4.7	7.38333	5.23333	7.7	6.23333	8.11667	7.4	8.46667	8.45	8.71667	10.6167	8.93333	11	8.48333	11.9	6.71667	11.15	6.51667	11.1	6.36667	11.55	5.61667	8.58333	7.08333	7.93333	6.75	7.88333	6.43333	10.75	5.48333	10.6167	5.21667	11.15	4.81667
7.96774	4.91935	6.35484	4.95161	3.41935	5.45161	2.69355	5.82258	5.43548	6.91935	4.37097	8.16129	4.91935	8.43548	5.85484	8.74194	6.8871	9	7.77419	9.12903	9.62903	9.22581	9.96774	8.77419	10.629	7.19355	9.91935	7.09677	9.82258	6.95161	10.129	6.29032	7.70968	7.75806	7.17742	7.48387	7.12903	7.22581	9.45161	6.19355	9.30645	5.98387	9.77419	5.6129
8.3871	5.82258	6.98387	5.93548	4.06452	6.54839	3.46774	6.96774	6.1129	7.79032	5	9.03226	5.53226	9.24194	6.45161	9.56452	7.41935	9.79032	8.30645	9.95161	10.1613	10.0323	10.4516	9.59677	11.0968	8.01613	10.3871	7.96774	10.2903	7.82258	10.5968	7.22581	8.35484	8.56452	7.79032	8.27419	7.74194	8.04839	9.91935	7.1129	9.77419	6.87097	10.2258	6.5
8.37705	3.77049	6.91803	3.78689	3.5082	4.27869	2.72131	4.72131	5.59016	5.95082	4.39344	7.21311	4.98361	7.55738	5.98361	7.93443	7.08197	8.2459	8.13115	8.42623	10.1148	8.52459	10.3934	8.11475	11.3443	6.27869	10.6066	6.18033	10.5082	6.01639	10.918	5.27869	8.2459	6.88525	7.55738	6.5082	7.5082	6.21311	10.1475	5.21311	10	4.91803	10.5082	4.54098
6.98387	4.69355	5.53226	4.75806	2.45161	5.33871	1.72581	5.74194	4.56452	6.74194	3.3871	8.03226	3.91935	8.33871	4.85484	8.66129	5.91935	8.91935	6.90323	9.04839	8.79032	9.1129	9.01613	8.72581	9.82258	7	9.04839	6.90323	8.98387	6.79032	9.27419	6.1129	6.87097	7.62903	6.30645	7.32258	6.20968	7.01613	8.6129	6.06452	8.45161	5.82258	8.85484	5.40323
7.77419	4.45161	6.22581	4.51613	3.1129	5.03226	2.3871	5.54839	5.16129	6.45161	4.04839	7.67742	4.58065	7.95161	5.45161	8.27419	6.56452	8.51613	7.45161	8.66129	9.3871	8.70968	9.62903	8.32258	10.3871	6.67742	9.69355	6.56452	9.62903	6.43548	10	5.77419	7.41935	7.29032	6.83871	6.95161	6.80645	6.70968	9.30645	5.69355	9.19355	5.48387	9.67742	5.1129
7.03279	4.04918	5.60656	4.11475	2.55738	4.63934	1.78689	5.09836	4.54098	6.08197	3.39344	7.34426	3.93443	7.63934	4.88525	8	6	8.2623	6.91803	8.39344	8.80328	8.44262	9.08197	8	9.78689	6.39344	9.04918	6.29508	8.98361	6.16393	9.31148	5.47541	6.85246	6.98361	6.27869	6.65574	6.22951	6.37705	8.62295	5.37705	8.52459	5.16393	8.98361	4.77049
10.0984	3.55738	8.77049	3.55738	5.55738	3.91803	4.81967	4.32787	7.42623	5.45902	6.34426	6.62295	6.85246	6.93443	7.60656	7.2459	8.78689	7.57377	9.7377	7.7541	11.5902	7.93443	11.9016	7.55738	12.7213	5.91803	11.9508	5.78689	11.8689	5.67213	12.2131	5	9.77049	6.32787	9.22951	6.03279	9.16393	5.7377	11.5902	4.88525	11.4754	4.67213	11.9508	4.32787
7.79032	3.85484	6.64516	3.8871	3.32258	4.30645	2.62903	4.72581	5.40323	5.80645	4.19355	7.06452	4.87097	7.40323	5.69355	7.72581	6.79032	8.03226	7.75806	8.20968	9.58065	8.29032	9.8871	7.83871	10.5968	6.12903	9.8871	6.03226	9.80645	5.85484	10.0968	5.17742	7.67742	6.67742	7.06452	6.37097	7.03226	6.12903	9.48387	5.09677	9.33871	4.8871	9.80645	4.51613
9.49876	5.6283	8.30537	5.70893	4.69294	6.27338	3.91885	6.72493	6.87007	7.7248	5.59605	8.99883	6.24112	9.35362	7.14423	9.74067	8.35375	10.031	9.36975	10.2083	11.2727	10.289	11.5953	9.86968	12.4339	8.07959	11.6436	7.98283	11.5469	7.82156	11.9823	7.04747	9.28911	8.70854	8.66016	8.36988	8.61178	8.11185	11.2243	6.96684	11.0953	6.75719	11.563	6.33789
8.09836	4.96721	6.57377	4.95082	2.96721	5.54098	2.16393	6.01639	5.32787	7.08197	3.95082	8.52459	4.57377	8.85246	5.68852	9.19672	6.93443	9.47541	7.85246	9.63934	10	9.68852	10.2787	9.21311	11.0164	7.39344	10.1967	7.31148	10.0984	7.19672	10.459	6.44262	7.86885	8.09836	7.16393	7.7541	7.06557	7.44262	9.67213	6.36066	9.54098	6.14754	10.0328	5.68852
9.29383	5.85167	7.81862	5.81889	4.45842	6.27785	3.58968	6.75319	6.58928	7.88419	5.27798	9.22827	5.86806	9.5397	6.88432	9.93309	7.98253	10.2117	9.01518	10.4084	11.0149	10.474	11.31	10.0314	12.064	8.31036	11.3427	8.17923	11.2444	8.03171	11.6214	7.32688	9.01518	8.85127	8.40871	8.52344	8.31036	8.2284	10.851	7.26132	10.7363	6.98267	11.2116	6.57289
9.58888	5.72054	8.09727	5.70415	4.70429	6.26145	3.9339	6.75319	6.86793	7.81862	5.73693	9.09714	6.29424	9.39218	7.14658	9.70361	8.32675	10.0478	9.32662	10.1954	11.2608	10.3429	11.5722	9.88392	12.3918	8.14645	11.6214	8.03171	11.5558	7.90058	11.9656	7.14658	9.3594	8.68736	8.73653	8.40871	8.68736	8.06449	11.1788	7.04823	11.0805	6.81876	11.6214	6.45815
9.08065	5.62903	7.74194	5.62903	4.45161	6.12903	3.72581	6.56452	6.48387	7.6129	5.40323	8.87097	5.8871	9.12903	6.72581	9.46774	7.77419	9.75806	8.80645	9.95161	10.8065	10	11.0968	9.54839	11.7097	7.93548	10.9677	7.80645	10.9032	7.67742	11.2903	6.98387	8.87097	8.43548	8.30645	8.14516	8.25806	7.83871	10.5806	6.90323	10.5161	6.67742	10.9839	6.29032
9.31667	6.93333	8.05	6.88333	4.46667	7.11667	3.55	7.55	6.5	8.75	5.21667	9.98333	5.71667	10.3	6.65	10.7167	7.93333	11.1333	8.98333	11.35	10.8833	11.5833	11.25	11.15	12.05	9.46667	11.1667	9.35	11.0833	9.2	11.4833	8.5	8.85	9.91667	8.26667	9.53333	8.21667	9.23333	10.8	8.4	10.7	8.11667	11.15	7.71667
10.5819	6.91571	9.46535	6.79906	6.01583	6.83238	5.23261	7.16567	7.99889	8.49882	6.63241	9.59867	7.08235	9.93195	7.98222	10.3819	9.04874	10.7152	9.96528	10.9485	11.6984	11.2151	12.065	10.8485	12.9815	9.39869	12.3316	9.21539	12.2483	9.04874	12.5816	8.49882	10.0486	9.632	9.49868	9.23205	9.46535	8.99875	11.9483	8.34884	11.8484	8.14887	12.2816	7.81558
9.70492	6.68852	8.19672	6.52459	4.93443	6.67213	4.09836	6.96721	6.91803	8.39344	5.54098	9.52459	6.01639	9.88525	6.88525	10.377	8.04918	10.7869	9.08197	11.082	11.0984	11.4262	11.4262	11.0164	12.377	9.37705	11.5738	9.2459	11.459	9.11475	11.9016	8.40984	9.19672	9.63934	8.60656	9.2459	8.54098	8.95082	11.1639	8.27869	11.0328	7.98361	11.5246	7.63934
9.37579	6.24506	7.96614	6.13032	4.60594	6.40897	3.80277	6.76958	6.70402	8.13006	5.31076	9.39218	5.90085	9.76918	6.88432	10.2609	8.01532	10.5887	8.9824	10.8346	10.9985	11.0969	11.3919	10.6215	12.2115	9.03157	11.4903	8.88405	11.3919	8.73653	11.7853	8.0481	9.06436	9.3594	8.44149	8.99879	8.34314	8.68736	10.9657	7.88419	10.851	7.62193	11.3263	7.17936
9.22461	7.86994	8.25699	7.93445	5.25738	8.33763	4.59618	8.72467	7.04747	9.64391	5.96697	10.7083	6.49915	10.9663	7.3055	11.2566	8.41826	11.4985	9.24073	11.6114	10.9179	11.6759	11.176	11.3211	11.7404	9.91806	11.0308	9.85356	10.9502	9.72454	11.2727	9.06334	9.1601	10.4019	8.62791	10.1277	8.5634	9.88581	10.6599	9.03108	10.5631	8.83756	10.9179	8.48277
10.0766	7.50416	8.7494	7.5697	6.19339	8.1104	5.50524	8.52001	7.97932	9.25732	7.09455	10.4206	7.55332	10.6172	8.37255	10.7811	9.29009	10.9449	10.0274	11.0596	11.3873	11.2399	11.8625	10.7975	12.5342	9.32286	11.8625	9.27371	11.7806	9.1754	12.0755	8.61832	10.0438	9.76524	9.6014	9.55224	9.48671	9.37201	11.4856	8.56917	11.4037	8.38893	11.7314	8.07763
10.6115	7.3055	9.35362	7.27325	5.99922	7.53128	5.27351	7.85382	7.95058	9.17623	6.75719	10.289	7.35388	10.676	8.22474	11.0631	9.30524	11.4017	10.289	11.6114	12.2403	11.8533	12.5468	11.4985	13.3531	9.7568	12.6274	9.64391	12.5468	9.49876	12.9015	8.85369	10.289	10.2083	9.66003	9.83743	9.61165	9.61165	12.2403	8.69242	12.1597	8.43439	12.5306	8.09572
9.17265	7.47998	7.93136	7.4155	5.22309	7.78627	4.61051	8.12481	6.98024	9.02756	5.98076	10.0754	6.49662	10.3333	7.31877	10.6074	8.18929	10.8492	8.86636	10.962	10.4139	11.1071	10.6557	10.8008	11.4134	9.41446	10.817	9.33385	10.7202	9.25325	11.0749	8.67291	9.02756	9.73687	8.57618	9.51118	8.52782	9.28549	10.4945	8.5923	10.4301	8.39886	10.8008	8.12481
10.0642	6.62206	8.76931	6.60567	5.26159	6.99906	4.50759	7.34328	7.26132	8.6054	5.96641	9.90031	6.52371	10.2117	7.55636	10.6543	8.75292	11.0149	9.81835	11.2772	11.7853	11.4247	12.1623	10.9821	13.031	9.17909	12.3098	9.08075	12.2115	8.93323	12.6868	8.21201	9.86753	9.65444	9.24466	9.32662	9.1627	9.03157	11.9164	8.08088	11.8181	7.80223	12.2606	7.42523
9.98257	7.53128	8.88594	7.45064	5.40252	7.67642	4.74132	7.99896	7.32163	9.22461	6.12824	10.2567	6.59592	10.547	7.4829	10.9502	8.5634	11.305	9.48264	11.5308	11.2566	11.7727	11.6436	11.3534	12.4822	9.83743	11.821	9.70841	11.7404	9.56327	12.1113	8.93432	9.56327	10.1761	9.03108	9.80518	8.9827	9.59553	11.4663	8.80531	11.4179	8.61178	11.8694	8.30537
8.09836	6.42623	6.65574	6.31148	3.01639	6.7377	2.22951	7.14754	5.19672	8.45902	3.85246	9.72131	4.42623	10.1148	5.37705	10.5246	6.55738	10.918	7.70492	11.2131	9.81967	11.4754	10.1639	11.0492	11	9.27869	10.1967	9.13115	10.1311	8.95082	10.5902	8.16393	7.7377	9.65574	7.06557	9.2459	7.01639	8.88525	9.80328	7.98361	9.7377	7.7377	10.1475	7.32787
9.05	7.06667	7.73333	7.06667	4.71667	7.45	4	7.83333	6.6	8.88333	5.55	10.0333	6.1	10.3167	7.05	10.6833	8.05	10.9333	8.86667	11.1333	10.5667	11.35	10.8333	11.05	11.6833	9.51667	10.9333	9.38333	10.8667	9.21667	11.3	8.56667	8.91667	9.83333	8.33333	9.48333	8.28333	9.2	10.5667	8.43333	10.4667	8.23333	10.8833	7.88333
9.88196	7.33489	8.67291	7.28653	5.65835	7.67343	4.88456	8.06032	7.46386	8.9792	6.27093	10.027	6.91576	10.2689	7.80239	10.6074	8.78575	10.8653	9.67239	11.0588	11.3489	11.22	11.623	10.8653	12.3162	9.38222	11.6875	9.28549	11.5746	9.17265	11.8809	8.5923	9.64015	9.80135	9.09204	9.49506	9.02756	9.26937	11.3006	8.49558	11.2361	8.28601	11.5746	7.99584
8.66016	7.98283	7.51515	7.98283	3.98335	8.33763	3.24151	8.77305	6.09598	9.85356	4.88646	11.0308	5.51541	11.4017	6.4669	11.7565	7.45064	12.0146	8.43439	12.2081	10.3212	12.3855	10.5954	11.9339	11.3372	10.2567	10.6599	10.1761	10.547	10.031	10.9502	9.3375	8.48277	10.7083	7.86994	10.3857	7.82156	10.1922	10.2567	9.24073	10.1438	8.9827	10.5793	8.64404
9.89808	6.41602	8.39886	6.35153	5.40042	6.81903	4.65887	7.20593	7.22205	8.26989	6.27093	9.4467	6.77067	9.72075	7.68955	10.0915	8.68903	10.3817	9.57566	10.5751	11.3812	10.7686	11.6391	10.3656	12.3162	8.72127	11.6713	8.62455	11.5424	8.49558	11.9132	7.83463	9.60791	9.14041	9.02756	8.81799	8.94696	8.57618	11.2683	7.73791	11.1716	7.4961	11.6069	7.15757
9.31169	6.57295	7.84566	6.55684	4.30142	7.00793	3.51202	7.49124	6.41185	8.58673	5.13915	10.0044	5.78356	10.23	6.81461	10.6005	7.97454	10.9549	9.05392	11.1482	11.0194	11.3416	11.261	10.9388	12.1471	9.10225	11.3577	9.0217	11.2449	8.8606	11.6477	8.08731	9.03781	9.60167	8.34508	9.23114	8.29674	8.95726	10.9227	8.02287	10.8099	7.76511	11.2932	7.36235
10.3871	6.54839	9.25806	6.56452	6.03226	6.96774	5.29032	7.35484	8.06452	8.32258	6.93548	9.41935	7.51613	9.69355	8.3871	10.0323	9.54839	10.2903	10.4194	10.4355	12.1452	10.5645	12.4194	10.2581	13.1774	8.69355	12.5161	8.58065	12.3871	8.5	12.7097	7.87097	10.2903	9.17742	9.80645	8.87097	9.74194	8.6129	12.0968	7.77419	11.9839	7.54839	12.371	7.20968
8.58901	7.09741	7.2941	7.01545	3.96668	7.26132	3.19629	7.63832	5.76972	8.9824	4.78624	10.015	5.34354	10.392	6.1795	10.8018	7.27771	11.1788	8.31036	11.4247	10.2281	11.7525	10.5396	11.4083	11.3919	9.70361	10.6379	9.57248	10.5232	9.3594	10.8346	8.75292	8.29397	10.015	7.72027	9.67083	7.68749	9.32662	10.179	8.57262	10.1134	8.32675	10.4904	7.98253
9.09836	6.22951	7.60656	6.21311	4.2623	6.77049	3.55738	7.2459	6.44262	8.27869	5.2623	9.60656	5.7541	9.91803	6.78689	10.2787	7.90164	10.541	8.95082	10.7213	10.8689	10.8361	11.2459	10.3607	11.9508	8.59016	11.2131	8.5082	11.0656	8.34426	11.4098	7.65574	8.88525	9.2459	8.2623	8.91803	8.18033	8.59016	10.6557	7.57377	10.541	7.36066	11	6.96721
9.94862	5.83252	8.46549	5.81586	5.21594	6.2658	4.48271	6.64908	7.23233	7.68227	6.14915	8.89876	6.63241	9.14873	7.54895	9.54867	8.68213	9.83197	9.64866	10.0319	11.6484	10.1986	11.9483	9.76531	12.5649	8.23219	11.865	8.09888	11.7817	7.93223	12.1983	7.26566	9.632	8.59881	9.09874	8.29885	9.04874	7.99889	11.4817	7.16567	11.4151	6.89904	11.8484	6.54909
8.29397	5.31076	7.17936	5.29437	3.24547	5.75333	2.49147	6.19589	5.44189	7.32688	4.21255	8.63818	4.68789	8.9824	5.6058	9.39218	6.83515	9.7364	7.98253	10.015	10.1462	10.1626	10.5068	9.76918	11.2444	7.91697	10.4084	7.78584	10.3101	7.6711	10.7035	6.90071	7.91697	8.44149	7.21215	8.0481	7.16297	7.75306	9.9167	6.80236	9.80196	6.50732	10.3429	6.13032
8.11366	7.21215	6.90071	7.17936	3.96668	7.57275	3.34381	7.90058	5.86806	8.83488	4.78624	9.9167	5.21241	10.179	6.13032	10.5232	7.08102	10.7854	7.91697	10.9002	9.60527	11.0477	9.9167	10.6871	10.6379	9.22827	10.015	9.14631	9.88392	8.9824	10.179	8.45788	7.98253	9.63805	7.4908	9.37579	7.42523	9.11353	9.62166	8.37592	9.5397	8.14645	9.90031	7.8678
8.57953	4.95097	7.09585	5.01548	4.09624	5.59605	3.45116	6.03147	6.09598	6.96684	5.06386	8.19248	5.66055	8.51502	6.49915	8.78918	7.59579	9.03108	8.54728	9.1601	10.3374	9.27299	10.676	8.86981	11.3372	7.24099	10.6438	7.14423	10.547	7.01522	10.8534	6.30563	8.43439	7.77318	7.86994	7.45064	7.78931	7.20874	10.1761	6.20887	10.0793	5.98309	10.4503	5.64443
8.6129	4.67742	7.22581	4.66129	3.77419	5.08065	2.98387	5.48387	5.87097	6.59677	4.77419	7.93548	5.20968	8.17742	6.16129	8.54839	7.25806	8.87097	8.27419	9.03226	10.3226	9.25806	10.5806	8.85484	11.371	7.14516	10.6129	7	10.5161	6.83871	10.9194	6.16129	8.27419	7.56452	7.70968	7.22581	7.66129	6.96774	10.1613	6.04839	10.0323	5.82258	10.4355	5.40323
8.83132	5.61993	7.34032	5.53801	4.1617	5.8657	3.35885	6.24255	6.20978	7.40586	4.83347	8.6347	5.37416	8.91324	6.30809	9.32286	7.40586	9.69971	8.29063	9.94548	10.3059	10.1749	10.6336	9.76524	11.4201	8.1104	10.65	7.94655	10.5517	7.81547	10.9777	7.09455	8.38893	8.48724	7.81547	8.1104	7.7827	7.84824	10.2568	6.99624	10.1421	6.75047	10.6172	6.40639
7.51613	5.40323	6.32258	5.37097	2.8871	5.82258	2.12903	6.24194	4.96774	7.30645	3.82258	8.53226	4.33871	8.85484	5.19355	9.24194	6.37097	9.51613	7.35484	9.70968	9.19355	9.83871	9.51613	9.45161	10.2581	7.80645	9.48387	7.70968	9.3871	7.54839	9.77419	6.90323	7.32258	8.29032	6.70968	7.98387	6.66129	7.67742	9.08065	6.79032	8.93548	6.53226	9.32258	6.16129
9.12903	5.01613	7.98387	4.98387	4.35484	5.5	3.6129	5.95161	6.58065	7.01613	5.41935	8.29032	6	8.59677	6.93548	8.96774	8.08065	9.22581	9	9.40323	10.8387	9.59677	11.1935	9.16129	12.0323	7.40323	11.2903	7.32258	11.1935	7.16129	11.5161	6.41935	9.08065	7.91935	8.48387	7.58065	8.3871	7.27419	10.7581	6.32258	10.6613	6.09677	11.0645	5.72581
8.22509	5.0137	6.76686	4.98093	3.24416	5.47247	2.53962	5.88209	5.47247	6.97986	4.24362	8.27424	4.73516	8.60194	5.70185	9.04432	6.86516	9.33924	7.8974	9.56863	9.86355	9.76524	10.1585	9.37201	10.9613	7.60247	10.1912	7.48778	10.0602	7.30755	10.4698	6.57024	7.81547	8.14317	7.11093	7.73355	7.04539	7.45501	9.73248	6.45555	9.58501	6.20978	10.0274	5.83293
8.72581	5.17742	7.30645	5.09677	3.8871	5.54839	3.09677	5.95161	5.96774	7.16129	4.82258	8.33871	5.40323	8.67742	6.3871	9.1129	7.45161	9.41935	8.5	9.62903	10.4516	9.79032	10.7258	9.3871	11.5161	7.69355	10.7903	7.56452	10.6935	7.40323	11.1452	6.69355	8.53226	8.19355	7.91935	7.85484	7.85484	7.5	10.3387	6.58065	10.2742	6.37097	10.7742	5.95161
8.47086	5.03008	7.11093	4.99731	3.85039	5.37416	3.06393	5.80016	5.71824	6.99624	4.68601	8.17593	5.17755	8.50363	6.16062	8.91324	7.34032	9.24094	8.40532	9.43755	10.3059	9.56863	10.6336	9.14263	11.3546	7.48778	10.6172	7.34032	10.5189	7.20924	10.8139	6.57024	8.30701	7.94655	7.66801	7.61886	7.61886	7.30755	10.1585	6.40639	10.0602	6.17701	10.4698	5.83293
8.43439	4.9671	7.16036	4.98322	3.5318	5.37027	2.70933	5.78957	5.74119	7.0636	4.51554	8.33763	5.04773	8.66016	5.99922	9.07946	7.16036	9.43426	8.27312	9.67616	10.2729	9.83743	10.6115	9.36975	11.4501	7.56353	10.6276	7.4829	10.5148	7.33776	10.9018	6.56366	8.25699	8.16023	7.64417	7.77318	7.61191	7.35388	10.0793	6.41852	9.98257	6.19274	10.5148	5.74119
9.35484	5.22581	7.80645	5.22581	4.30645	5.70968	3.51613	6.20968	6.54839	7.30645	5.41935	8.62903	6	8.8871	6.96774	9.27419	8.17742	9.59677	9.14516	9.75806	11.1452	9.91935	11.4677	9.46774	12.1129	7.80645	11.3065	7.69355	11.2258	7.54839	11.6613	6.77419	9.17742	8.30645	8.45161	7.93548	8.3871	7.62903	10.8871	6.66129	10.7581	6.40323	11.2419	6.01613
10.4677	5.20968	9.04839	5.17742	5.6129	5.54839	4.79032	5.95161	7.75806	7.24194	6.51613	8.6129	7.09677	8.8871	8.06452	9.25806	9.22581	9.54839	10.2742	9.72581	12.129	9.87097	12.5323	9.37097	13.2903	7.72581	12.5161	7.6129	12.4355	7.45161	12.7903	6.74194	10.1613	8.27419	9.51613	7.8871	9.45161	7.6129	12.0161	6.62903	11.9355	6.37097	12.5	5.95161
8.04839	4.64516	6.53226	4.62903	3.27419	5.08065	2.51613	5.51613	5.35484	6.62903	4.16129	7.83871	4.72581	8.16129	5.67742	8.56452	6.82258	8.90323	7.8871	9.09677	9.74194	9.27419	10	8.93548	10.8871	7.16129	10.129	7.03226	10.0161	6.83871	10.371	6.16129	7.85484	7.6129	7.24194	7.29032	7.17742	7	9.69355	6.04839	9.62903	5.79032	10.1613	5.40323
8.24086	5.35414	6.80557	5.25738	3.59631	5.64443	2.91898	5.98309	5.8057	7.09585	4.41878	8.33763	4.93484	8.64404	5.78957	9.04721	6.93458	9.36975	7.91832	9.61165	9.86968	9.72454	10.1761	9.3375	10.9824	7.66029	10.2567	7.57966	10.1922	7.45064	10.4986	6.78944	7.96671	8.16023	7.40226	7.78931	7.37001	7.51515	9.78905	6.66042	9.72454	6.43465	10.1761	6.06373
9.53226	5.66129	8.3871	5.69355	4.90323	6.03226	4.1129	6.43548	7.04839	7.58065	5.77419	8.80645	6.30645	9.12903	7.30645	9.51613	8.51613	9.83871	9.5	10	11.3548	10.0968	11.5484	9.5	12.3065	7.87097	11.6613	7.8871	11.5968	7.79032	11.9032	7.08065	9.45161	8.5	8.87097	8.16129	8.82258	7.90323	11.2419	7	11.0968	6.77419	11.5806	6.40323
9.40323	4.95161	8.20968	4.98387	4.98387	5.30645	4.25806	5.69355	7.08065	6.75806	5.87097	7.93548	6.35484	8.22581	7.33871	8.59677	8.45161	8.83871	9.30645	9	11.0968	9.1129	11.3548	8.74194	12.0484	7.12903	11.3871	7.04839	11.2581	6.90323	11.629	6.27419	9.29032	7.62903	8.72581	7.32258	8.66129	7.04839	10.9677	6.19355	10.871	5.96774	11.3226	5.59677
8.45161	5.51613	6.77419	5.48387	3.56452	5.95161	2.72581	6.43548	5.64516	7.6129	4.41935	8.95161	5	9.32258	5.98387	9.72581	7.16129	10.0645	8.17742	10.2903	10.2581	10.4677	10.5806	10.0484	11.3871	8.16129	10.5645	8.06452	10.4516	7.8871	10.8548	7.16129	8.20968	8.69355	7.5	8.29032	7.45161	8	10.0484	7.03226	9.93548	6.74194	10.4516	6.33871
8.22581	5.32258	6.82258	5.33871	3.58065	5.80645	2.75806	6.25806	5.59677	7.27419	4.48387	8.54839	5.01613	8.80645	6.03226	9.17742	7.20968	9.41935	8.12903	9.6129	9.91935	9.74194	10.2581	9.32258	10.9516	7.74194	10.2097	7.66129	10.1129	7.53226	10.5161	6.77419	8.06452	8.24194	7.43548	7.8871	7.33871	7.6129	9.77419	6.67742	9.67742	6.41935	10.129	6.08065
10.5631	5.8057	9.04721	5.8057	6.16049	6.35401	5.46703	6.80557	8.1441	7.67642	7.12811	8.90207	7.61191	9.12785	8.49889	9.41813	9.53102	9.5794	10.418	9.69229	12.2081	9.70841	12.4984	9.27299	13.0144	7.82156	12.3371	7.77318	12.2726	7.64417	12.5468	7.01522	10.3212	8.40213	9.85356	8.12798	9.7568	7.86994	11.9501	6.93458	11.8049	6.72493	12.2565	6.37014
10.8871	5.12903	9.41935	5.20968	6.22581	5.75806	5.48387	6.22581	8.35484	7.12903	7.40323	8.27419	7.90323	8.54839	8.8871	8.8871	9.87097	9.1129	10.7742	9.27419	12.6774	9.40323	12.9516	9.03226	13.6613	7.3871	12.9355	7.32258	12.871	7.16129	13.1935	6.53226	10.8226	7.95161	10.1935	7.66129	10.1129	7.37097	12.4032	6.46774	12.3065	6.19355	12.7419	5.85484
9	4.62903	7.33871	4.58065	3.95161	5.09677	3.16129	5.51613	6.29032	6.72581	5	8.06452	5.56452	8.37097	6.6129	8.80645	7.75806	9.1129	8.79032	9.32258	10.8548	9.45161	11.1613	9.01613	11.9516	7.19355	11.1129	7.08065	11.0161	6.8871	11.3871	6.19355	8.74194	7.74194	8.09677	7.35484	8.04839	7.09677	10.5968	6.09677	10.4516	5.80645	10.9677	5.40323
7.66029	5.40252	6.32176	5.41865	3.24151	5.91859	2.46742	6.38627	5.19287	7.33776	4.09624	8.53115	4.6123	8.82143	5.6283	9.14397	6.7088	9.36975	7.54741	9.53102	9.402	9.61165	9.69229	9.24073	10.3535	7.62804	9.70841	7.53128	9.59553	7.41839	9.86968	6.75719	7.57966	8.1441	6.93458	7.78931	6.87007	7.54741	9.1601	6.61204	9.03108	6.38627	9.51489	6.03147
8.78918	4.64456	7.25712	4.62843	3.82208	5.07998	3.04799	5.51541	6.0476	6.67655	4.77357	7.83769	5.37027	8.19248	6.27338	8.57953	7.38614	8.91819	8.53115	9.17623	10.5631	9.30524	10.9018	8.86981	11.563	7.19261	10.805	7.07972	10.7244	6.90233	11.1276	6.17662	8.49889	7.67642	7.9022	7.3055	7.86994	7.04747	10.3696	6.06373	10.3374	5.78957	10.7889	5.41865
9.59553	5.27351	8.25699	5.28963	4.56392	5.77344	3.75758	6.19274	6.78944	7.35388	5.57992	8.67629	6.07985	8.95045	7.07972	9.41813	8.25699	9.74067	9.3375	9.96645	11.3695	10.1277	11.7565	9.67616	12.5468	7.88607	11.7243	7.78931	11.6275	7.61191	11.9823	6.8862	9.32137	8.38601	8.72467	7.99896	8.64404	7.69255	11.1598	6.75719	11.047	6.49915	11.5146	6.11211
10.4516	5.35484	9.37097	5.40323	6.03226	5.82258	5.29032	6.20968	7.96774	7.20968	6.83871	8.3871	7.41935	8.67742	8.37097	9.01613	9.43548	9.25806	10.3065	9.3871	11.9677	9.53226	12.2419	9.16129	13	7.6129	12.371	7.46774	12.2742	7.35484	12.5806	6.74194	10.2742	8.04839	9.67742	7.74194	9.59677	7.51613	11.9677	6.62903	11.871	6.3871	12.2903	6.03226
9.51613	5.03226	8.45161	5.01613	5.24194	5.3871	4.5	5.82258	7.1129	6.75806	6.04839	7.90323	6.5	8.16129	7.3871	8.5	8.40323	8.77419	9.22581	8.95161	11.0161	9.17742	11.2903	8.85484	12.129	7.27419	11.4194	7.1129	11.3387	7.01613	11.6935	6.41935	9.33871	7.64516	8.80645	7.32258	8.75806	7.04839	11.0645	6.27419	11	6.06452	11.4355	5.74194
8.3871	5	7.33871	5.01613	4.06452	5.43548	3.43548	5.83871	6.14516	6.87097	4.95161	8.01613	5.41935	8.27419	6.24194	8.6129	7.3871	8.91935	8.14516	9.1129	9.95161	9.29032	10.2258	8.93548	11.0645	7.3871	10.4194	7.27419	10.3226	7.14516	10.6935	6.46774	8.33871	7.75806	7.77419	7.45161	7.70968	7.19355	10.0968	6.35484	10.0323	6.08065	10.4677	5.75806
8.77419	5.12903	7.56452	5.19355	4.24194	5.69355	3.5	6.1129	6.25806	7.08065	5.19355	8.27419	5.69355	8.53226	6.59677	8.90323	7.70968	9.16129	8.64516	9.32258	10.5161	9.41935	10.7742	9.01613	11.4355	7.3871	10.6613	7.32258	10.6129	7.19355	11	6.51613	8.56452	7.90323	8.03226	7.6129	7.98387	7.35484	10.3226	6.43548	10.2419	6.20968	10.7581	5.82258
7.45161	5.32258	6	5.32258	2.62903	5.77419	1.85484	6.20968	4.74194	7.30645	3.53226	8.62903	4.09677	8.96774	5.08065	9.32258	6.22581	9.59677	7.17742	9.79032	9.06452	9.96774	9.41935	9.51613	10.2258	7.80645	9.41935	7.70968	9.30645	7.5	9.67742	6.83871	7.14516	8.30645	6.58065	7.95161	6.51613	7.67742	8.98387	6.69355	8.83871	6.48387	9.33871	6.09677
8.53333	6.31667	6.85	6.38333	3.31667	6.96667	2.46667	7.41667	5.56667	8.65	4.31667	10.0667	4.86667	10.3667	5.96667	10.8	7.26667	11.1333	8.46667	11.3167	10.5333	11.3833	10.8833	10.8667	11.6167	9	10.7833	8.93333	10.6833	8.73333	11.0833	7.9	8.38333	9.68333	7.68333	9.28333	7.58333	8.91667	10.25	7.81667	10.1167	7.58333	10.65	7.13333
8.91803	4.4918	7.47541	4.44262	4.08197	4.85246	3.29508	5.2459	6.21311	6.44262	4.95082	7.70492	5.44262	8.06557	6.29508	8.39344	7.52459	8.77049	8.54098	9	10.6721	9.18033	10.9344	8.77049	11.8361	6.98361	11.1148	6.90164	11.0328	6.7377	11.3443	6.03279	8.65574	7.47541	8.03279	7.08197	7.98361	6.85246	10.623	5.90164	10.541	5.67213	11.0164	5.27869
7.6465	5.59979	6.23836	5.63254	2.98	6.18924	2.32506	6.63133	5.19045	7.581	4.02792	8.8254	4.51913	9.10375	5.28869	9.41485	6.43485	9.67683	7.38452	9.87331	9.31661	9.92243	9.51309	9.59496	10.3481	7.8921	9.61133	7.84298	9.54584	7.71199	9.95518	7.00792	7.43364	8.48155	6.84419	8.15408	6.79507	7.85935	9.30023	6.94243	9.20199	6.72957	9.59496	6.32023
9.14631	3.50773	7.8678	3.47494	4.52398	3.83555	3.7372	4.26172	6.5565	5.4255	5.32715	6.58928	5.8025	6.90071	6.68763	7.24493	7.83501	7.63832	8.75292	7.8514	10.6871	8.09727	10.9166	7.76945	11.7853	6.11393	11.0805	5.9828	10.9821	5.85167	11.3919	5.13046	8.85127	6.44176	8.31036	6.08115	8.26119	5.83528	10.6871	4.96655	10.6379	4.75346	11.1133	4.39285
7.69573	5.68018	6.21322	5.69684	2.53193	6.31316	1.74903	6.79623	4.83065	7.82899	3.63132	9.16158	4.18101	9.49473	5.01388	9.7779	6.21322	10.1111	7.37923	10.2943	9.4281	10.4109	9.79456	9.96113	10.5941	8.22876	9.81122	8.14548	9.71127	7.9789	10.1277	7.22932	7.37923	8.74514	6.74625	8.42865	6.67962	8.12882	9.34481	7.09606	9.24487	6.8462	9.79456	6.44642
8.09836	3.13115	6.57377	3.14754	3.31148	3.65574	2.60656	4.08197	5.37705	5.18033	4.2459	6.40984	4.80328	6.72131	5.70492	7.04918	6.86885	7.34426	7.90164	7.5082	9.86885	7.65574	10.1639	7.22951	11.0164	5.59016	10.2295	5.47541	10.1475	5.29508	10.5574	4.62295	7.90164	6.08197	7.21311	5.7541	7.14754	5.47541	9.63934	4.5082	9.52459	4.27869	10.0492	3.90164
8.71663	2.63793	7.3567	2.68708	4.32554	3.17862	3.63739	3.62101	6.22616	4.62047	5.12839	5.78378	5.70185	6.09509	6.57024	6.39001	7.63524	6.63578	8.48724	6.78324	10.3551	6.83239	10.65	6.42278	11.2726	4.93178	10.65	4.83347	10.5353	4.65324	10.8302	4.04701	8.56917	5.39055	7.9957	5.03008	7.93016	4.8007	10.1421	3.99785	10.0602	3.75208	10.5026	3.35885
7.27325	3.28989	6.09598	3.22539	2.98348	3.67694	2.32228	4.06399	4.91872	5.07998	3.82208	6.30563	4.38653	6.61204	5.11224	6.8862	6.11211	7.16036	7.16036	7.32163	8.83756	7.40226	9.12785	7.04747	9.88581	5.43478	9.25686	5.33802	9.1601	5.16062	9.43426	4.58005	7.16036	5.93471	6.62817	5.59605	6.56366	5.37027	8.80531	4.51554	8.7408	4.30589	9.11172	3.96723
9.22455	3.21139	7.83186	3.195	4.78431	3.75208	4.19447	4.17808	6.68493	5.04647	5.73462	6.17701	6.12785	6.42278	6.9307	6.75047	7.9957	7.11093	8.97878	7.20924	10.7156	7.30755	10.9777	6.96347	11.7642	5.37416	11.0924	5.25947	11.0269	5.14478	11.3873	4.50578	9.04432	5.88209	8.50363	5.53801	8.37255	5.27585	10.7483	4.39108	10.6664	4.1617	11.0596	3.83401
7.4908	5.83528	6.09754	5.75333	2.91764	6.03198	2.21282	6.3598	4.83542	7.55636	3.68803	8.55623	4.21255	8.91683	4.96655	9.29383	6.04837	9.63805	7.03184	9.86753	8.81849	9.99866	9.11353	9.67083	9.85114	8.21201	9.08075	8.08088	8.9824	7.96614	9.32662	7.32688	6.94989	8.52344	6.44176	8.21201	6.37619	7.99893	8.76931	7.17936	8.70375	6.96628	9.09714	6.62206
10.45	5.46667	8.8	5.55	5.33333	6.3	4.56667	6.81667	7.81667	7.8	6.6	9.21667	7.15	9.48333	8.03333	9.75	9.23333	10.1333	10.3667	10.3167	12.4833	10.4167	12.7833	9.96667	13.6167	8.08333	12.85	8	12.75	7.85	13.1	7.08333	10.3667	8.75	9.7	8.38333	9.61667	8.11667	12.25	6.98333	12.1333	6.71667	12.6333	6.28333
9.65444	5.03211	8.01532	5.09768	4.72068	5.67137	3.9339	6.14672	6.85154	7.21215	5.68776	8.58901	6.16311	8.83488	7.13019	9.21188	8.35953	9.5397	9.39218	9.75279	11.5067	9.85114	11.8673	9.29383	12.5885	7.58914	11.8836	7.4908	11.7525	7.31049	12.0803	6.58928	9.40857	8.16284	8.81849	7.78584	8.72014	7.50719	11.3263	6.5401	11.1788	6.21228	11.687	5.83528
8.8871	5.91935	7.29032	6.01613	4.41935	6.69355	3.72581	7.17742	6.5	8.06452	5.48387	9.3871	6	9.67742	6.83871	9.93548	8.09677	10.1935	8.95161	10.3065	10.871	10.3065	11.1452	9.85484	11.7903	8.20968	11.129	8.17742	11.0161	8	11.3065	7.29032	8.98387	8.85484	8.35484	8.56452	8.24194	8.32258	10.5323	7.25806	10.4194	7	10.9355	6.54839
7.88607	3.87046	6.40239	3.91885	3.28989	4.51554	2.61256	4.98322	5.41865	5.96697	4.3704	7.17649	4.82195	7.43452	5.77344	7.82156	6.85395	8.11185	7.86994	8.28924	9.83743	8.33763	10.0955	7.95058	10.7889	6.2895	10.0955	6.20887	9.9987	6.06373	10.3696	5.27351	7.9022	6.78944	7.33776	6.48303	7.27325	6.225	9.77292	5.24125	9.66003	4.93484	10.0632	4.5478
8.62791	3.80596	7.27325	3.88659	4.01561	4.35427	3.17701	4.77357	6.14436	5.93471	4.90259	7.19261	5.53154	7.56353	6.27338	7.88607	7.46677	8.25699	8.49889	8.48277	10.4503	8.64404	10.7889	8.17636	11.6598	6.37014	10.8857	6.2895	10.7728	6.11211	11.0953	5.41865	8.5634	6.90233	7.98283	6.49915	7.91832	6.27338	10.3857	5.35414	10.2567	5.06386	10.6599	4.6123
9.46774	7.27419	8.09677	7.22581	4.70968	7.6129	3.95161	8.03226	6.70968	9.24194	5.53226	10.4355	6.06452	10.7903	6.91935	11.2097	8.16129	11.5484	9	11.7742	11.0323	11.9516	11.4677	11.4677	12.3548	9.87097	11.5968	9.72581	11.5323	9.54839	11.871	8.87097	9.27419	10.2258	8.64516	9.8871	8.58065	9.64516	11.2258	8.74194	11.129	8.48387	11.5806	8.08065
9.49053	5.11407	8.01532	5.11407	4.98294	5.65498	4.24533	6.04837	7.03184	7.06462	5.81889	8.29397	6.39258	8.58901	7.27771	8.90044	8.40871	9.19549	9.22827	9.32662	11.1952	9.40857	11.4903	9.03157	12.1951	7.44162	11.5067	7.32688	11.4083	7.19575	11.8181	6.45815	9.37579	7.88419	8.7857	7.58914	8.73653	7.32688	11.1624	6.42537	11.0805	6.1795	11.4903	5.78611
8.96601	5.75333	7.58914	5.73693	3.90112	6.19589	3.08155	6.68763	6.01559	7.81862	4.81902	9.12992	5.39272	9.42496	6.34341	9.86753	7.70388	10.2281	8.73653	10.4576	10.8018	10.6215	11.1133	10.2117	11.9984	8.34314	11.2116	8.2284	11.0969	8.08088	11.5067	7.31049	8.67097	8.88405	7.96614	8.49066	7.91697	8.17923	10.7199	7.19575	10.5887	6.90071	11.146	6.45815
8.52001	4.83347	6.88155	4.83347	3.5227	5.42332	2.81816	5.88209	5.71824	6.94709	4.65324	8.2087	5.16116	8.47086	6.02955	8.88047	7.3567	9.20817	8.38893	9.3884	10.4862	9.58501	10.7647	9.20817	11.4365	7.42224	10.7647	7.32393	10.6336	7.09455	10.9941	6.35724	8.3234	7.94655	7.70078	7.5697	7.61886	7.24201	10.3059	6.2917	10.1912	6.04593	10.6336	5.61993
9.1	3.75	7.6	3.66667	3.98333	4.11667	3.21667	4.5	6.15	5.71667	4.9	6.98333	5.45	7.35	6.35	7.76667	7.56667	8.13333	8.58333	8.35	10.8333	8.53333	11.1833	8.08333	11.9167	6.4	11.1667	6.26667	11.0167	6.05	11.45	5.3	8.65	6.85	8.03333	6.43333	7.98333	6.13333	10.75	5.18333	10.5667	4.91667	11.0667	4.46667
9.39869	4.63269	8.14887	4.69935	4.78267	5.29926	4.04944	5.69921	6.94903	6.76573	5.7492	8.08221	6.31579	8.31551	7.34898	8.68213	8.4155	8.8821	9.44869	9.01541	11.3984	9.09874	11.6817	8.63213	12.4316	6.9657	11.6484	6.91571	11.5484	6.71573	11.8983	6.04916	9.38203	7.59894	8.83211	7.24899	8.74878	6.98236	11.2484	5.9825	11.1151	5.69921	11.5151	5.33259
10.7366	5.17687	9.13858	5.17687	5.80941	5.79276	5.01041	6.27549	8.0566	7.34083	6.94133	8.70579	7.4407	8.93883	8.32294	9.30504	9.53808	9.60467	10.5535	9.73784	12.6509	9.83771	12.9671	9.32169	13.633	7.69039	12.8673	7.60716	12.7674	7.42406	13.1169	6.65835	10.5868	8.28964	9.90429	7.8735	9.80442	7.6571	12.4178	6.57512	12.3179	6.35872	12.7507	5.89264
8.19562	3.49133	6.88432	3.52412	3.54051	4.03225	2.8029	4.47481	5.6058	5.50746	4.44203	6.78597	4.96655	7.08102	5.83528	7.44162	6.96628	7.76945	8.01532	7.93336	9.94948	8.09727	10.2609	7.65471	10.9821	5.96641	10.2937	5.90085	10.2117	5.72054	10.556	5.01572	8.01532	6.47454	7.37606	6.14672	7.2941	5.86806	9.83474	4.95015	9.68722	4.70429	10.1954	4.2945
9.48202	6.24913	7.8989	6.33245	4.63269	6.94903	3.86613	7.48229	6.88238	8.49882	5.66588	9.89863	6.31579	10.2152	7.23233	10.5652	8.43216	10.8152	9.44869	10.9818	11.4151	11.0651	11.7984	10.6319	12.5649	8.8821	11.7817	8.79878	11.665	8.61547	11.9817	7.83225	9.43202	9.41536	8.84877	9.08207	8.73212	8.76545	11.3151	7.79892	11.1651	7.53229	11.6317	7.06569
7.3871	4.96774	5.72581	4.93548	2.51613	5.3871	1.75806	5.82258	4.75806	6.95161	3.37097	8.20968	3.90323	8.53226	4.74194	8.93548	5.95161	9.30645	6.93548	9.5	8.95161	9.62903	9.33871	9.14516	10.1613	7.54839	9.41935	7.45161	9.33871	7.25806	9.69355	6.59677	7.08065	8	6.5	7.59677	6.46774	7.32258	8.93548	6.51613	8.82258	6.29032	9.32258	5.82258
7.42523	3.11434	6.03198	3.06516	2.67177	3.58968	2.11447	3.96668	4.6715	5.14685	3.5569	6.22867	4.01585	6.5401	4.91737	6.99906	6.08115	7.34328	7.08102	7.55636	9.04796	7.65471	9.34301	7.24493	10.1462	5.6058	9.49053	5.52385	9.37579	5.34354	9.7364	4.65511	7.14658	6.06476	6.50732	5.73693	6.44176	5.44189	9.06436	4.58955	8.91683	4.32729	9.40857	3.91751
7.44162	7.13019	5.90085	7.14658	2.49147	7.68749	1.73747	8.16284	4.80263	9.14631	3.44216	10.5396	4.01585	10.8346	4.88459	11.1624	6.06476	11.4411	7.14658	11.6706	9.08075	11.8017	9.40857	11.4083	10.3101	9.63805	9.58888	9.52331	9.47414	9.31022	9.80196	8.67097	7.21215	10.1298	6.65484	9.78557	6.58928	9.50692	9.04796	8.58901	8.94962	8.34314	9.45775	7.93336
9.80196	5.55663	8.21201	5.57302	4.90098	6.14672	4.1142	6.62206	7.17936	7.75306	5.99919	9.21188	6.52371	9.47414	7.47441	9.86753	8.70375	10.179	9.88392	10.3757	11.9492	10.4412	12.277	9.94948	13.0146	8.19562	12.1951	8.09727	12.064	7.90058	12.3262	7.16297	9.7364	8.8021	9.06436	8.40871	8.96601	8.17923	11.5394	7.09741	11.4083	6.78597	11.9	6.32702
9.34301	7.08102	7.96614	7.13019	4.62233	7.6711	3.85194	8.13006	6.76958	9.27744	5.67137	10.5232	6.19589	10.8346	7.03184	11.1952	8.26119	11.5722	9.26105	11.7853	11.1952	11.9984	11.523	11.5722	12.4573	9.80196	11.7689	9.68722	11.6706	9.49053	11.9984	8.83488	9.32662	10.2773	8.75292	9.90031	8.67097	9.62166	11.1297	8.73653	11.0641	8.45788	11.5886	8.03171
10.377	4.70492	9.14754	4.7377	6.4918	5.31148	5.95082	5.7377	8.37705	6.37705	7.40984	7.59016	7.78689	7.77049	8.60656	8	9.65574	8.19672	10.3934	8.2623	11.9016	8.27869	12.1311	7.95082	12.7377	6.54098	12.1803	6.5082	12.0984	6.37705	12.3934	5.78689	10.4262	7.03279	9.90164	6.78689	9.81967	6.57377	11.8525	5.72131	11.7869	5.54098	12.0984	5.2459
8.55623	5.26159	6.93349	5.2452	3.80277	5.65498	2.90125	6.14672	5.78611	7.26132	4.65511	8.49066	5.17963	8.85127	6.16311	9.21188	7.31049	9.50692	8.34314	9.7364	10.2117	9.86753	10.4904	9.49053	11.4247	7.72027	10.7199	7.6711	10.6051	7.50719	10.9821	6.81876	8.35953	8.2284	7.72027	7.8514	7.65471	7.60554	10.3265	6.67123	10.2117	6.44176	10.6543	6.04837
9.19235	4.35427	7.77318	4.41878	4.38653	5.06386	3.62856	5.56379	6.77331	6.56366	5.46703	7.98283	6.06373	8.27312	7.09585	8.66016	8.38601	8.93432	9.41813	9.01496	11.3856	9.07946	11.6114	8.67629	12.3694	6.87007	11.5791	6.80557	11.434	6.6443	11.7727	5.90246	9.27299	7.57966	8.62791	7.22487	8.53115	6.90233	11.0308	5.83795	10.9179	5.56379	11.3695	5.11224
10.3656	6.04524	8.9792	6.0936	6.0936	6.49662	5.36818	6.89964	7.97972	7.883	6.88352	9.01144	7.38326	9.30161	8.18929	9.59178	9.14041	9.86584	10.027	10.0432	11.897	10.1399	12.1711	9.78523	12.8804	8.28601	12.2517	8.14093	12.1711	8.06032	12.4613	7.47998	10.1399	8.73739	9.62403	8.4311	9.5273	8.18929	11.897	7.35102	11.8003	7.15757	12.1711	6.80291
9.57566	5.83567	7.89912	5.91628	5.17473	6.65783	4.54602	7.09308	7.30265	7.93136	6.31929	9.25325	6.64171	9.46282	7.47998	9.78523	8.56006	10.027	9.47894	10.156	11.3812	10.0915	11.6552	9.65627	12.2839	8.02808	11.5907	7.99584	11.5263	7.86688	11.8164	7.17369	9.51118	8.73739	8.93084	8.36662	8.86636	8.12481	11.1877	7.10921	11.1071	6.88352	11.5101	6.4805
8.81544	5.9825	6.91571	6.01583	3.79947	6.61575	3.06624	7.06569	6.06582	8.19886	4.91598	9.49868	5.54923	9.84863	6.43244	10.1319	7.51562	10.4485	8.54881	10.6152	10.5985	10.7318	10.8818	10.2986	11.7484	8.49882	10.9485	8.4155	10.8652	8.28218	11.2651	7.49896	8.63213	9.1154	8.01555	8.76545	7.91557	8.48216	10.5652	7.4323	10.4319	7.18234	10.8485	6.74906
8.40213	5.17675	6.8862	5.209	3.72532	5.67668	2.88672	6.07985	5.74119	7.3055	4.56392	8.46664	5.14449	8.83756	6.11211	9.17623	7.17649	9.46651	8.16023	9.69229	10.289	9.83743	10.5954	9.402	11.3372	7.74093	10.5309	7.7248	10.418	7.54741	10.7728	6.80557	8.24086	8.22474	7.61191	7.88607	7.57966	7.59579	10.1277	6.69268	10.0632	6.40239	10.4341	6.01535
9.5794	4.09624	8.19248	4.11237	5.07998	4.75745	4.38653	5.22513	7.20874	6.0476	6.09598	7.28937	6.6443	7.54741	7.53128	7.83769	8.69242	8.06347	9.72454	8.22474	11.4824	8.22474	11.7565	7.86994	12.4177	6.2895	11.7404	6.225	11.6114	6.03147	11.821	5.4509	9.53102	6.90233	8.95045	6.56366	8.88594	6.2895	11.2243	5.35414	11.1437	5.11224	11.4985	4.75745
8.35953	4.78624	7.08102	4.83542	3.54051	5.55663	2.88486	6.06476	5.86806	6.98267	4.81902	8.34314	5.39272	8.62179	6.34341	8.93323	7.47441	9.19549	8.50705	9.3594	10.5068	9.45775	10.8018	8.94962	11.5394	7.22854	10.8182	7.09741	10.6871	6.9171	11.0641	6.1795	8.47427	7.78584	7.8514	7.50719	7.76945	7.21215	10.3429	6.13032	10.2773	5.86806	10.6379	5.44189
9.26105	4.76985	7.80223	4.76985	4.37646	5.26159	3.62246	5.72054	6.57289	6.88432	5.31076	8.21201	5.81889	8.52344	6.76958	8.93323	7.88419	9.32662	8.85127	9.5397	10.933	9.81835	11.2936	9.40857	12.2279	7.58914	11.4575	7.47441	11.3427	7.24493	11.7361	6.57289	9.04796	7.98253	8.39232	7.65471	8.34314	7.34328	11.0313	6.39258	10.9166	6.09754	11.3427	5.70415
9.61165	3.33828	8.61178	3.33828	5.06386	3.83821	4.38653	4.24138	7.03134	5.28963	5.98309	6.48303	6.54754	6.80557	7.27325	7.11198	8.48277	7.41839	9.49876	7.59579	11.3856	7.77318	11.6436	7.37001	12.4016	5.70893	11.7243	5.57992	11.6275	5.37027	11.9501	4.75745	9.43426	6.225	8.86981	5.88633	8.83756	5.54767	11.305	4.64456	11.1598	4.3704	11.6114	4.03173
7.65163	5.21032	6.01316	5.30862	2.8837	6.02955	2.08085	6.53747	5.25947	7.45501	4.04701	8.94601	4.53854	9.1754	5.4397	9.53586	6.75047	9.84717	7.76632	10.0274	9.71609	10.0929	10.0274	9.63417	10.8958	7.76632	10.0766	7.6844	9.94548	7.50416	10.2568	6.75047	7.73355	8.4217	7.07816	8.07763	6.97986	7.74993	9.47032	6.66855	9.35563	6.40639	9.86355	5.96401
9.12992	4.93376	7.57275	4.93376	4.19616	5.58941	3.44216	6.08115	6.5565	7.1138	5.31076	8.49066	5.99919	8.76931	6.9171	9.11353	8.14645	9.37579	9.21188	9.50692	11.2444	9.57248	11.523	9.11353	12.2606	7.2941	11.4411	7.26132	11.31	7.13019	11.6542	6.42537	9.09714	8.03171	8.4251	7.6711	8.34314	7.35967	10.8182	6.31063	10.7363	6.06476	11.2772	5.63859
8.57262	6.96628	7.39245	7.06462	3.95029	7.72027	3.29464	8.21201	6.22867	9.09714	5.01572	10.3429	5.6222	10.6543	6.40897	10.9493	7.53997	11.2116	8.50705	11.3755	10.5232	11.4575	10.7035	11.0969	11.4739	9.37579	10.7527	9.29383	10.6215	9.12992	10.9821	8.45788	8.6054	9.93309	8.01532	9.58888	7.96614	9.32662	10.3101	8.35953	10.2609	8.14645	10.6543	7.76945
9.50692	8.50705	8.24479	8.57262	5.01572	9.12992	4.34368	9.57248	7.08102	10.3757	6.01559	11.5394	6.50732	11.8017	7.34328	12.0967	8.4251	12.277	9.29383	12.3754	11.0641	12.4246	11.3427	11.982	12.0476	10.4904	11.4083	10.4248	11.3427	10.3429	11.5886	9.78557	9.39218	11.0641	8.86766	10.7854	8.7857	10.5887	11.0805	9.67083	10.9985	9.49053	11.31	9.11353
7.67343	5.85179	6.06136	5.90016	2.75663	6.57722	1.98284	7.07696	4.93292	7.97972	3.91732	9.26937	4.49766	9.54342	5.49714	9.89808	6.60947	10.1721	7.68955	10.285	9.67239	10.3817	9.96256	9.97868	10.5751	8.31825	9.76911	8.18929	9.68851	8.0442	10.0754	7.22205	7.5767	8.83411	6.85127	8.49558	6.78679	8.22153	9.26937	7.17369	9.14041	6.948	9.60791	6.57722
8.06557	5.04918	6.88525	5.06557	4.01639	5.4918	3.39344	5.83607	5.90164	6.77049	4.78689	7.91803	5.2459	8.16393	6.13115	8.45902	7.06557	8.63934	7.88525	8.83607	9.47541	8.93443	9.7541	8.60656	10.4918	7.06557	9.85246	7.01639	9.81967	6.91803	10.1311	6.29508	7.90164	7.5082	7.40984	7.22951	7.36066	7.01639	9.5082	6.19672	9.44262	6.01639	9.83607	5.65574
8.19562	5.8025	6.86793	5.90085	4.04864	6.44176	3.42577	6.78597	6.04837	7.6711	4.91737	8.86766	5.35994	9.11353	6.32702	9.40857	7.32688	9.62166	8.17923	9.76918	9.81835	9.88392	10.1298	9.50692	10.851	7.93336	10.179	7.8514	10.097	7.72027	10.4248	7.1138	8.14645	8.45788	7.63832	8.19562	7.55636	7.93336	9.68722	6.99906	9.62166	6.85154	10.0642	6.49093
7.40884	5.29437	5.96641	5.27798	2.67177	5.67137	1.85221	6.09754	4.73707	7.19575	3.52412	8.49066	4.01585	8.76931	4.95015	9.17909	6.1795	9.47414	7.04823	9.63805	8.85127	9.75279	9.11353	9.40857	10.0642	7.73667	9.34301	7.62193	9.27744	7.4908	9.65444	6.83515	7.13019	8.2284	6.47454	7.88419	6.40897	7.60554	8.88405	6.70402	8.83488	6.50732	9.32662	6.09754
8.40213	5.22513	6.99909	5.28963	4.08011	5.78957	3.37053	6.19274	5.98309	7.09585	4.93484	8.28924	5.43478	8.53115	6.35401	8.85369	7.41839	9.09559	8.30537	9.22461	10.1761	9.27299	10.4664	8.85369	11.047	7.37001	10.3051	7.3055	10.2567	7.20874	10.5954	6.51528	8.19248	7.93445	7.66029	7.66029	7.57966	7.40226	9.86968	6.45077	9.78905	6.25725	10.1922	5.8702
10.4152	4.31607	8.98209	4.26607	5.89918	4.54937	5.14928	4.96598	7.81558	6.06582	6.68241	7.18234	7.16567	7.48229	8.09888	7.88224	9.14873	8.16553	10.0986	8.39883	11.9817	8.56548	12.3316	8.1822	13.0482	6.66574	12.2816	6.53243	12.2316	6.43244	12.6482	5.78253	10.0819	7.01569	9.53201	6.71573	9.48202	6.48243	11.9317	5.63255	11.865	5.44924	12.315	5.08263
7.53226	4.87097	6.30645	4.90323	3.45161	5.37097	2.77419	5.77419	5.25806	6.6129	4.16129	7.72581	4.72581	8.01613	5.67742	8.32258	6.6129	8.54839	7.40323	8.70968	9.03226	8.74194	9.30645	8.37097	10.0161	6.96774	9.33871	6.8871	9.27419	6.80645	9.62903	6.16129	7.48387	7.3871	6.90323	7.09677	6.87097	6.90323	8.91935	6.06452	8.91935	5.90323	9.33871	5.51613
8.03121	5.19287	6.7088	5.24125	3.85434	5.64443	3.19313	6.03147	5.75732	7.04747	4.66068	8.24086	5.09611	8.51502	5.90246	8.83756	6.8862	9.09559	7.80544	9.27299	9.5794	9.36975	9.90194	8.95045	10.5954	7.43452	9.88581	7.33776	9.83743	7.25712	10.16	6.61204	7.75706	7.9022	7.3055	7.62804	7.27325	7.40226	9.43426	6.51528	9.36975	6.33789	9.90194	5.95084
9.1601	4.33815	7.85382	4.38653	5.04773	4.85421	4.41878	5.25738	7.0636	6.2895	5.98309	7.46677	6.43465	7.75706	7.3055	8.03121	8.33763	8.27312	9.25686	8.41826	11.0147	8.48277	11.305	8.07959	11.9339	6.48303	11.2405	6.43465	11.2082	6.32176	11.5146	5.69281	9.19235	7.07972	8.70854	6.80557	8.66016	6.57979	10.8212	5.61217	10.7083	5.43478	11.176	5.0316
7.55738	5.01639	6.2459	5.01639	2.68852	5.31148	1.91803	5.7541	4.83607	6.96721	3.45902	8.22951	4	8.55738	4.98361	9.01639	6.16393	9.37705	7.18033	9.63934	9.2459	9.86885	9.59016	9.44262	10.377	7.67213	9.60656	7.52459	9.5082	7.37705	9.91803	6.62295	7.19672	8.09836	6.54098	7.70492	6.47541	7.44262	9.08197	6.45902	9.01639	6.27869	9.4918	5.86885
10.6393	5.34426	9.40984	5.31148	5.7541	5.62295	4.93443	6.06557	7.83607	7.22951	6.47541	8.4918	6.98361	8.80328	7.95082	9.2459	9.14754	9.65574	10.2623	9.90164	12.3115	10.1475	12.6721	9.7377	13.459	7.91803	12.6393	7.78689	12.5738	7.62295	12.9836	6.93443	10.2459	8.39344	9.62295	7.96721	9.57377	7.68852	12.1639	6.77049	12.1148	6.54098	12.6393	6.14754
9.29871	5.21594	7.98222	5.21594	4.84933	5.59922	4.04944	6.0325	6.68241	7.08235	5.59922	8.24885	6.08249	8.49882	7.08235	8.91543	8.1322	9.16539	9.03208	9.3487	10.7985	9.48202	11.1651	9.06541	11.9817	7.46563	11.2651	7.34898	11.1818	7.21566	11.4984	6.59908	8.98209	7.9489	8.39883	7.61561	8.3655	7.33232	10.7985	6.46577	10.7318	6.31579	11.1984	5.91585
10.5723	5.29437	9.31022	5.29437	6.22867	5.58941	5.39272	5.99919	7.96614	7.09741	6.86793	8.2284	7.37606	8.49066	8.32675	8.88405	9.37579	9.17909	10.2937	9.37579	12.0312	9.55609	12.3426	9.1627	13.1949	7.57275	12.4737	7.45801	12.4082	7.34328	12.7196	6.7368	10.2117	7.98253	9.68722	7.70388	9.65444	7.40884	12.0476	6.5565	12.0148	6.40897	12.4246	6.06476
7.43548	5.03226	6.12903	5	3.19355	5.41935	2.51613	5.79032	5.17742	6.80645	4.01613	7.98387	4.54839	8.27419	5.43548	8.62903	6.46774	8.90323	7.30645	9.09677	9.03226	9.30645	9.32258	8.95161	10.1452	7.35484	9.40323	7.22581	9.33871	7.09677	9.66129	6.51613	7.30645	7.80645	6.72581	7.48387	6.67742	7.22581	9.01613	6.3871	8.96774	6.17742	9.3871	5.80645
10.5902	5.57377	9.27869	5.57377	6.21311	5.95082	5.5082	6.27869	8.2459	7.34426	7.08197	8.55738	7.60656	8.83607	8.54098	9.21311	9.55738	9.47541	10.5082	9.68852	12.2295	9.86885	12.4918	9.52459	13.3443	7.86885	12.6066	7.7541	12.5082	7.67213	12.7869	7.01639	10.4426	8.34426	9.86885	8.03279	9.81967	7.7377	12.1475	6.88525	12.1148	6.70492	12.541	6.31148
8.22951	5	6.57377	5.01639	3.42623	5.52459	2.63934	5.96721	5.55738	7.08197	4.42623	8.40984	4.96721	8.68852	5.91803	9.08197	7.08197	9.36066	8.11475	9.57377	10.1475	9.65574	10.3934	9.29508	11.1639	7.54098	10.4098	7.45902	10.3115	7.29508	10.6557	6.55738	8.03279	8.09836	7.37705	7.68852	7.32787	7.4918	9.93443	6.40984	9.86885	6.22951	10.3934	5.7541
9.96645	5.49928	8.24086	5.46703	5.14449	5.95084	4.3704	6.37014	7.27325	7.49902	6.11211	8.78918	6.59592	9.07946	7.57966	9.48264	8.77305	9.77292	9.72454	9.95032	11.7243	10.1116	11.9984	9.70841	12.7887	8.03121	12.0146	7.9022	11.9178	7.80544	12.2726	7.07972	9.70841	8.54728	9.07946	8.1441	9.01496	7.93445	11.6114	6.90233	11.5146	6.7088	12.0307	6.25725
9.11353	4.81902	7.62193	4.80263	4.34368	5.16324	3.57329	5.6058	6.45815	6.68763	5.31076	7.96614	5.76972	8.19562	6.75319	8.58901	7.88419	8.91683	8.83488	9.12992	10.7527	9.39218	11.0805	8.94962	11.8836	7.22854	11.146	7.06462	11.0641	6.90071	11.4247	6.27785	8.8021	7.65471	8.24479	7.31049	8.19562	7.04823	10.7527	6.16311	10.6543	5.96641	11.0477	5.55663
9.01518	5.50746	7.57275	5.49107	4.26172	5.86806	3.49133	6.27785	6.39258	7.37606	5.21241	8.65457	5.73693	8.94962	6.65484	9.34301	7.83501	9.65444	8.7857	9.88392	10.6707	10.1462	10.9821	9.70361	11.8509	7.96614	11.0969	7.81862	10.9985	7.63832	11.3263	6.99906	8.75292	8.39232	8.14645	8.0481	8.11366	7.75306	10.6215	6.88432	10.5723	6.68763	10.9821	6.27785
8.46774	4.85484	6.98387	4.90323	3.93548	5.46774	3.24194	5.93548	5.96774	6.93548	4.79032	8.29032	5.35484	8.59677	6.20968	8.91935	7.40323	9.17742	8.40323	9.3871	10.2581	9.41935	10.5645	9	11.3548	7.24194	10.629	7.14516	10.5484	7.03226	10.9355	6.29032	8.40323	7.77419	7.83871	7.48387	7.75806	7.20968	10.2258	6.16129	10.1452	5.95161	10.6129	5.56452
9.80196	6.09754	8.37592	6.09754	5.13046	6.50732	4.36007	6.94989	7.17936	8.09727	5.90085	9.39218	6.42537	9.68722	7.37606	10.097	8.50705	10.4412	9.49053	10.6871	11.4083	10.8838	11.7361	10.4576	12.6213	8.70375	11.8673	8.57262	11.8017	8.44149	12.2443	7.70388	9.62166	9.08075	9.03157	8.75292	8.91683	8.40871	11.5394	7.55636	11.4575	7.31049	11.9656	6.93349
7.24286	3.1	6.04286	3.14286	3.55714	3.38571	2.84286	3.71429	5.18571	4.72857	4.1	5.72857	4.61429	6.04286	5.44286	6.4	6.34286	6.61429	7.07143	6.74286	8.57143	6.85714	8.8	6.57143	9.41429	5.18571	8.75714	5.08571	8.68571	4.98571	8.92857	4.42857	7.08571	5.6	6.52857	5.32857	6.45714	5.15714	8.32857	4.28571	8.28571	4.14286	8.61429	3.78571
6.82609	3.92754	5.63768	3.98551	3.28986	4.31884	2.65217	4.69565	5.04348	5.49275	4.04348	6.46377	4.52174	6.69565	5.27536	6.94203	6.13043	7.11594	6.88406	7.24638	8.17391	7.31884	8.36232	7.08696	8.98551	5.7971	8.43478	5.69565	8.37681	5.57971	8.55072	5.11594	6.81159	6.23188	6.37681	5.97101	6.28986	5.72464	8	5.01449	7.94203	4.86957	8.26087	4.53623
6.55647	3.65677	5.29946	3.69962	2.92827	4.09958	2.29977	4.52811	4.77094	5.27089	3.69962	6.29936	4.12815	6.52791	4.94235	6.82787	5.74227	7.02785	6.51362	7.1707	7.92776	7.31354	8.08489	7.08499	8.7991	5.64228	8.15631	5.52801	8.09917	5.4423	8.34201	4.91378	6.51362	6.05652	6.07081	5.78512	6.02796	5.57086	7.75635	4.77094	7.68493	4.67095	8.07061	4.31385
6.4507	3.12676	5.21127	3.19718	2.67606	3.60563	2.02817	3.98592	4.4507	4.84507	3.47887	5.97183	3.92958	6.1831	4.77465	6.47887	5.64789	6.6338	6.42254	6.74648	7.95775	6.77465	8.15493	6.47887	8.73239	5.11268	8.08451	5.01408	8	4.91549	8.23944	4.35211	6.39437	5.57746	5.88732	5.30986	5.83099	5.11268	7.67606	4.25352	7.60563	4.09859	7.91549	3.76056
6.04225	3.05634	4.97183	3.09859	2.28169	3.49296	1.60563	3.94366	4.1831	4.73239	3.15493	5.92958	3.6338	6.16901	4.43662	6.46479	5.33803	6.70423	6.15493	6.80282	7.69014	6.87324	7.87324	6.59155	8.42254	5.15493	7.76056	5.08451	7.67606	4.95775	7.88732	4.38028	6.09859	5.57746	5.5493	5.32394	5.49296	5.14085	7.33803	4.25352	7.25352	4.07042	7.61972	3.70423
6.42647	3.97059	5.10294	3.98529	2.69118	4.27941	2.05882	4.61765	4.54412	5.54412	3.39706	6.63235	3.83824	6.88235	4.61765	7.19118	5.54412	7.42647	6.35294	7.58824	7.83824	7.67647	8.04412	7.39706	8.67647	6.05882	8.04412	5.94118	7.98529	5.82353	8.23529	5.29412	6.35294	6.41176	5.85294	6.11765	5.80882	5.92647	7.70588	5.16176	7.66176	5.01471	7.97059	4.66176
7.02857	3.14286	5.68571	3.11429	3.44286	3.35714	2.67143	3.71429	5.12857	4.71429	4.02857	5.81429	4.41429	6.02857	5.18571	6.31429	6.15714	6.51429	6.88571	6.64286	8.27143	6.75714	8.5	6.45714	9.17143	5.17143	8.61429	5.08571	8.54286	4.95714	8.78571	4.42857	6.95714	5.51429	6.47143	5.27143	6.42857	5.05714	8.21429	4.31429	8.15714	4.15714	8.55714	3.78571
6.99929	3.44251	5.78512	3.51393	3.34252	3.92817	2.65687	4.3567	5.18519	5.21375	4.11387	6.32793	4.59953	6.59933	5.39945	6.92786	6.38506	7.14213	7.07071	7.24212	8.58484	7.29926	8.84195	6.92786	9.41333	5.45659	8.77053	5.41373	8.68483	5.28518	8.87052	4.7138	7.09928	6.02796	6.6279	5.78512	6.54219	5.54229	8.29915	4.61381	8.24202	4.47097	8.55627	4.0853
6.81944	3.79167	5.75	3.76389	3.36111	3.93056	2.72222	4.23611	4.88889	5.16667	3.98611	6.04167	4.38889	6.27778	5.11111	6.61111	5.91667	6.83333	6.56944	6.97222	7.875	7.13889	8.06944	6.90278	8.77778	5.66667	8.22222	5.54167	8.16667	5.45833	8.40278	5	6.68056	5.93056	6.19444	5.68056	6.15278	5.51389	7.86111	4.86111	7.83333	4.75	8.13889	4.45833
6.55647	2.95684	5.42802	2.95684	3.22824	3.24253	2.71401	3.52821	4.78523	4.29956	3.95674	5.15662	4.171	5.28518	4.78523	5.58514	5.64228	5.79941	6.37078	5.94225	7.59922	6.05652	7.78492	5.81369	8.37057	4.68524	7.88491	4.57096	7.81349	4.47097	8.02775	4.05673	6.35649	4.97092	5.88511	4.7138	5.85655	4.64238	7.62779	3.94245	7.57066	3.8139	7.85634	3.55678
6.45714	4.05714	5.12857	4.1	2.9	4.38571	2.22857	4.71429	4.64286	5.64286	3.65714	6.65714	4.08571	6.87143	4.87143	7.15714	5.72857	7.32857	6.47143	7.45714	7.77143	7.55714	8.02857	7.27143	8.67143	5.97143	8.07143	5.85714	8.02857	5.8	8.21429	5.3	6.52857	6.35714	5.98571	6.08571	5.92857	5.95714	7.68571	5.17143	7.64286	5.04286	7.98571	4.7
6.04165	3.43628	4.73193	3.46445	2.46454	3.74611	1.77447	4.1686	4.05594	4.94317	3.19687	5.88674	3.56303	6.09799	4.3376	6.40782	5.19667	6.60498	5.92899	6.73173	7.2528	6.84439	7.44997	6.56273	8.06962	5.35158	7.47813	5.23892	7.4218	5.15442	7.66121	4.67559	5.92899	5.67549	5.422	5.37975	5.39383	5.21075	7.0838	4.54884	7.04156	4.43618	7.40772	4.12635
6.50725	3.46377	5.08696	3.49275	2.6087	3.84058	1.95652	4.23188	4.47826	5.14493	3.44928	6.18841	3.85507	6.44928	4.65217	6.78261	5.5942	7.01449	6.34783	7.14493	7.85507	7.28986	8.05797	7.01449	8.7971	5.5942	8.14493	5.49275	8.05797	5.36232	8.33333	4.7971	6.36232	6.02899	5.84058	5.69565	5.7971	5.49275	7.75362	4.68116	7.68116	4.55072	8.04348	4.18841
6.28986	3.34783	4.86957	3.27536	2.27536	3.4058	1.52174	3.75362	4.08696	4.94203	2.91304	5.91304	3.37681	6.2029	4.14493	6.5942	5.07246	6.91304	5.85507	7.13043	7.31884	7.3913	7.63768	7.08696	8.44928	5.66667	7.7971	5.50725	7.72464	5.3913	8.05797	4.84058	6.08696	5.84058	5.49275	5.53623	5.44928	5.3913	7.46377	4.65217	7.4058	4.50725	7.82609	4.17391
6.78261	3.52174	5.47826	3.56522	3.07246	3.7971	2.42029	4.13043	4.63768	5.07246	3.66667	6	4.14493	6.30435	4.92754	6.65217	5.82609	6.88406	6.56522	7.02899	7.89855	7.14493	8.04348	6.92754	8.76812	5.55072	8.17391	5.44928	8.10145	5.36232	8.34783	4.84058	6.6087	5.86957	6.02899	5.5942	5.98551	5.43478	7.82609	4.69565	7.7971	4.55072	8.15942	4.23188
6.35821	3.98507	4.80597	3.97015	2.50746	4.29851	1.83582	4.68657	4.31343	5.61194	3.23881	6.65672	3.64179	6.8806	4.52239	7.25373	5.31343	7.46269	6.1194	7.62687	7.64179	7.77612	7.8209	7.50746	8.53731	6.10448	7.95522	6	7.91045	5.89552	8.19403	5.31343	6.32836	6.40299	5.8209	6.13433	5.76119	5.92537	7.62687	5.16418	7.58209	5.04478	8	4.67164
6.2565	4.07101	4.81379	4.171	2.52831	4.57096	1.88552	4.94235	4.27099	5.87083	3.24253	6.94215	3.8139	7.28497	4.6281	7.61351	5.47087	7.7992	6.29936	7.92776	7.87063	7.95633	8.07061	7.65636	8.59912	6.1708	7.94205	6.09938	7.85634	5.99939	8.12774	5.37088	6.21365	6.69932	5.7137	6.45648	5.628	6.19937	7.47067	5.27089	7.41353	5.11376	7.7992	4.7138
6.76812	4.46377	5.46377	4.50725	3.14493	4.88406	2.56522	5.24638	4.97101	6.01449	3.97101	7.11594	4.33333	7.30435	5	7.56522	5.86957	7.78261	6.5942	7.86957	7.94203	7.92754	8.18841	7.63768	8.76812	6.30435	8.23188	6.23188	8.17391	6.11594	8.37681	5.62319	6.62319	6.81159	6.14493	6.49275	6.08696	6.30435	7.85507	5.52174	7.78261	5.37681	8.13043	5.05797
6.5942	3.56522	5.42029	3.5942	3.04348	3.85507	2.24638	4.30435	4.73913	5.15942	3.56522	6.24638	4.01449	6.53623	4.75362	6.85507	5.78261	7.13043	6.42029	7.24638	7.92754	7.36232	8.14493	7.05797	8.84058	5.62319	8.15942	5.53623	8.11594	5.47826	8.4058	4.85507	6.57971	6	6.02899	5.72464	5.97101	5.52174	7.82609	4.76812	7.75362	4.62319	8.13043	4.26087
6.58504	2.6283	5.12805	2.6283	2.71401	3.02826	2.07122	3.41394	4.48526	4.27099	3.51393	5.3566	3.98531	5.59943	4.74237	5.88511	5.7137	6.14223	6.59933	6.27079	8.01347	6.37078	8.2563	6.04224	8.84195	4.57096	8.15631	4.48526	8.11346	4.42812	8.38486	3.8139	6.48505	5.04234	5.9851	4.78523	5.91368	4.57096	7.72778	3.68534	7.67065	3.58535	8.04204	3.22824
6.11429	2.91429	5.04286	2.81429	2.57143	2.85714	1.88571	3.14286	4.04286	4.24286	3.05714	5.1	3.41429	5.35714	4.07143	5.71429	4.94286	6.01429	5.67143	6.21429	7.04286	6.42857	7.31429	6.18571	8.08571	4.97143	7.54286	4.81429	7.47143	4.71429	7.71429	4.25714	5.87143	5.12857	5.4	4.84286	5.35714	4.65714	7.24286	4.11429	7.21429	4	7.57143	3.71429
6.40845	3.5493	4.85915	3.59155	2.53521	4.05634	1.95775	4.42254	4.47887	5.29577	3.43662	6.33803	3.87324	6.60563	4.66197	6.94366	5.61972	7.19718	6.29577	7.33803	7.83099	7.43662	8.04225	7.12676	8.74648	5.67606	8.14085	5.57746	8.07042	5.4507	8.35211	4.84507	6.46479	6.09859	5.95775	5.80282	5.90141	5.57746	7.80282	4.74648	7.74648	4.59155	8.09859	4.23944
5.57143	3.62857	4.31429	3.64286	2.14286	3.88571	1.52857	4.18571	3.62857	5.1	2.65714	6.01429	3.15714	6.31429	3.87143	6.62857	4.74286	6.81429	5.5	6.94286	6.87143	7	7.02857	6.75714	7.57143	5.52857	7	5.41429	6.95714	5.3	7.18571	4.82857	5.48571	5.87143	4.97143	5.6	4.91429	5.38571	6.64286	4.7	6.57143	4.55714	6.9	4.24286
6.25352	3.87324	4.95775	3.95775	2.28169	4.43662	1.56338	4.85915	4.21127	5.69014	3.22535	6.85915	3.73239	7.11268	4.52113	7.40845	5.40845	7.61972	6.23944	7.74648	7.8169	7.80282	8.02817	7.52113	8.71831	5.98592	8.01408	5.91549	7.94366	5.83099	8.25352	5.1831	6.21127	6.52113	5.6338	6.25352	5.56338	6.04225	7.59155	5.07042	7.52113	4.92958	7.84507	4.52113
6.19718	2.73239	4.92958	2.74648	2.6338	3.15493	1.98592	3.52113	4.29577	4.28169	3.30986	5.32394	3.77465	5.56338	4.53521	5.84507	5.43662	6.02817	6.1831	6.16901	7.49296	6.1831	7.76056	5.85915	8.30986	4.57746	7.67606	4.47887	7.61972	4.38028	7.8169	3.87324	6.1831	5	5.66197	4.77465	5.59155	4.56338	7.30986	3.76056	7.25352	3.64789	7.57746	3.32394
6.47143	3.24286	5.41429	3.2	2.65714	3.35714	1.9	3.71429	4.14286	4.75714	3.15714	5.7	3.58571	6	4.4	6.38571	5.37143	6.68571	6.17143	6.88571	7.64286	7.04286	7.81429	6.81429	8.48571	5.4	7.87143	5.28571	7.8	5.17143	8.1	4.6	6.17143	5.7	5.61429	5.35714	5.55714	5.17143	7.54286	4.44286	7.48571	4.3	7.87143	3.95714
6.45588	3.60294	5.26471	3.61765	2.63235	3.97059	1.91176	4.36765	4.27941	5.23529	3.38235	6.20588	3.82353	6.45588	4.61765	6.79412	5.48529	7.02941	6.22059	7.22059	7.73529	7.35294	8	7.07353	8.69118	5.72059	8.01471	5.60294	7.94118	5.48529	8.20588	4.98529	6.32353	6.02941	5.77941	5.72059	5.70588	5.61765	7.64706	4.83824	7.57353	4.70588	7.97059	4.33824
5.74227	4.57096	4.59953	4.49954	2.12835	4.57096	1.45699	4.85665	3.67105	5.92797	2.6283	6.78502	3.0854	7.12784	3.72819	7.45638	4.58525	7.77064	5.25661	7.95633	6.65646	8.18488	6.82787	7.97062	7.67065	6.67075	7.09928	6.52791	7.05642	6.47077	7.35639	5.92797	5.48515	6.88501	5.02806	6.58504	4.98521	6.37078	6.81359	5.72799	6.78502	5.628	7.18498	5.31374
7.12857	3.54286	5.98571	3.52857	3.15714	3.81429	2.48571	4.2	4.94286	5.18571	3.97143	6.17143	4.48571	6.47143	5.34286	6.81429	6.21429	7.02857	6.95714	7.15714	8.4	7.25714	8.62857	7	9.28571	5.64286	8.7	5.52857	8.61429	5.41429	8.87143	4.87143	6.98571	6.02857	6.42857	5.77143	6.37143	5.51429	8.27143	4.74286	8.21429	4.57143	8.62857	4.21429
7.04214	2.37119	5.79941	2.38547	3.52821	2.64259	2.82828	2.98541	5.19947	3.8996	4.171	4.8995	4.54239	5.15662	5.31374	5.49944	6.21365	5.74227	6.91358	5.88511	8.2563	5.99939	8.48485	5.75656	9.27048	4.38527	8.72768	4.24242	8.65626	4.14243	8.88481	3.64249	7.08499	4.68524	6.52791	4.39955	6.47077	4.25671	8.35629	3.51393	8.29915	3.38537	8.65626	3.05683
6.15493	3.09859	4.71831	3.04225	2.33803	3.26761	1.66197	3.60563	4.09859	4.59155	2.98592	5.56338	3.46479	5.85915	4.25352	6.19718	5.04225	6.43662	5.77465	6.61972	7.28169	6.78873	7.47887	6.5493	8.15493	5.25352	7.57746	5.14085	7.50704	5.01408	7.8169	4.4507	5.98592	5.43662	5.4507	5.15493	5.39437	4.98592	7.28169	4.30986	7.21127	4.16901	7.61972	3.8169
7.04348	4.72464	5.91304	4.75362	3.44928	5.21739	2.92754	5.6087	5.08696	6.36232	4.18841	7.34783	4.66667	7.62319	5.43478	7.86957	6.28986	8.04348	6.98551	8.13043	8.28986	8.18841	8.47826	7.91304	9.05797	6.6087	8.43478	6.55072	8.36232	6.46377	8.62319	5.89855	6.92754	7.10145	6.3913	6.86957	6.28986	6.68116	8.01449	5.7971	7.95652	5.66667	8.34783	5.31884
6.04286	3.5	4.94286	3.47143	2.17143	3.7	1.38571	4.08571	3.85714	5.05714	2.77143	6.04286	3.18571	6.32857	3.95714	6.7	4.88571	7	5.68571	7.18571	7.21429	7.37143	7.44286	7.08571	8.2	5.65714	7.57143	5.52857	7.48571	5.38571	7.8	4.81429	5.82857	5.95714	5.3	5.62857	5.27143	5.45714	7.18571	4.7	7.14286	4.57143	7.52857	4.21429
7	3.12857	5.48571	3.15714	3.05714	3.51429	2.45714	3.92857	4.78571	4.74286	3.88571	5.74286	4.34286	6.02857	5.11429	6.32857	5.94286	6.52857	6.71429	6.62857	8.12857	6.75714	8.32857	6.52857	9	5.18571	8.4	5.07143	8.32857	4.95714	8.6	4.41429	6.75714	5.52857	6.17143	5.25714	6.11429	5.1	8.01429	4.25714	7.95714	4.12857	8.35714	3.8
5.68001	2.20812	4.38847	2.11091	1.87482	2.22201	1.08323	2.5692	3.43022	3.69409	2.26367	4.63844	2.76362	4.98563	3.48577	5.37448	4.4579	5.6939	5.26338	5.90221	6.8049	6.12441	7.06876	5.84666	7.77703	4.52734	7.11043	4.38847	7.06876	4.26348	7.42984	3.69409	5.31893	4.73565	4.83287	4.43013	4.7912	4.22182	6.73546	3.54133	6.6938	3.37467	7.1382	3.04137
6.43598	4.1686	5.15442	4.19677	2.63354	4.59109	2.07022	4.94317	4.49251	5.84449	3.54894	6.84439	3.9996	7.0838	4.76009	7.39363	5.63324	7.60488	6.30923	7.71754	7.74571	7.80204	7.97104	7.52038	8.5907	6.14024	8.02737	6.05574	7.95696	5.94307	8.21045	5.37975	6.4219	6.57681	5.87266	6.3374	5.80224	6.15432	7.6753	5.28117	7.61896	5.15442	7.97104	4.81642
6.91358	2.75686	5.58514	2.6283	3.25681	2.77115	2.57117	3.04255	4.78523	4.09958	3.71391	4.97092	4.171	5.29946	4.85665	5.65657	5.628	5.95654	6.35649	6.19937	7.68493	6.45648	7.94205	6.19937	8.68483	4.98521	8.15631	4.78523	8.09917	4.69952	8.42771	4.18529	6.45648	5.05663	6.02796	4.72809	5.99939	4.55668	7.9849	3.99959	7.94205	3.88532	8.28487	3.57106
6.04224	3.77104	4.75666	3.85675	2.18549	4.38527	1.49985	4.79951	3.95674	5.59943	3.05683	6.68503	3.52821	6.94215	4.34241	7.21355	5.34231	7.39925	6.09938	7.48495	7.62779	7.49923	7.81349	7.21355	8.35629	5.72799	7.74207	5.67085	7.67065	5.58514	7.92776	4.98521	6.08509	6.31364	5.48515	6.02796	5.42802	5.88511	7.31354	4.8995	7.2564	4.75666	7.57066	4.37098
6.65217	4.5942	5.34783	4.52174	3.05797	4.69565	2.3913	5.01449	4.57971	5.98551	3.55072	6.94203	3.98551	7.26087	4.71014	7.6087	5.63768	7.88406	6.3913	8.05797	7.7971	8.15942	8.02899	7.86957	8.6087	6.6087	8.01449	6.47826	7.95652	6.36232	8.23188	5.85507	6.3913	6.86957	5.86957	6.55072	5.84058	6.4058	7.73913	5.72464	7.69565	5.56522	8.05797	5.24638
6.38506	2.91399	5.0852	2.82828	2.69972	2.98541	2.05693	3.32823	4.41384	4.3567	3.19967	5.31374	3.69962	5.628	4.39955	5.97082	5.27089	6.2565	6.02796	6.47077	7.41353	6.69932	7.67065	6.42792	8.48485	5.15662	7.78492	5.02806	7.74207	4.91378	8.02775	4.37098	6.18508	5.34231	5.68513	5.01377	5.67085	4.79951	7.37068	4.19957	7.31354	4.04244	7.82777	3.69962
6.88571	3.65714	5.62857	3.58571	3.47143	3.68571	2.8	4	4.88571	4.97143	3.98571	5.75714	4.35714	6.02857	5.1	6.41429	5.87143	6.62857	6.54286	6.78571	7.87143	6.94286	8.07143	6.68571	8.7	5.52857	8.15714	5.42857	8.11429	5.37143	8.41429	4.87143	6.57143	5.81429	6.12857	5.52857	6.08571	5.35714	7.92857	4.74286	7.88571	4.61429	8.25714	4.34286
6.97101	3.69565	5.73913	3.6087	3.43478	3.72464	2.71014	4.04348	5	5.10145	3.91304	6.02899	4.34783	6.30435	5.13043	6.66667	5.94203	6.91304	6.69565	7.10145	8.07246	7.26087	8.31884	6.97101	9.02899	5.76812	8.37681	5.62319	8.34783	5.57971	8.68116	5	6.85507	5.98551	6.34783	5.68116	6.30435	5.43478	8.08696	4.86957	8.05797	4.72464	8.4058	4.4058
7.04348	3.50725	5.57971	3.37681	3.01449	3.49275	2.18841	3.85507	4.86957	5.08696	3.65217	6.08696	4.07246	6.42029	4.91304	6.85507	5.86957	7.15942	6.66667	7.37681	8.15942	7.69565	8.44928	7.36232	9.31884	5.94203	8.65217	5.78261	8.57971	5.65217	8.88406	5.08696	6.7971	6.15942	6.27536	5.81159	6.21739	5.56522	8.21739	4.89855	8.15942	4.71014	8.63768	4.36232
6.72857	4.14286	5.52857	4.05714	3.12857	4.15714	2.44286	4.48571	4.6	5.47143	3.6	6.34286	4.02857	6.61429	4.61429	6.92857	5.55714	7.22857	6.31429	7.4	7.65714	7.57143	7.87143	7.31429	8.51429	6.1	7.98571	5.97143	7.92857	5.88571	8.22857	5.37143	6.38571	6.3	5.92857	5.97143	5.9	5.82857	7.78571	5.24286	7.74286	5.1	8.04286	4.82857
7.05714	4.02857	6.14286	4.01429	3.34286	4.07143	2.58571	4.28571	4.81429	5.11429	3.67143	5.95714	4.15714	6.28571	4.88571	6.68571	5.74286	6.98571	6.45714	7.2	7.87143	7.41429	8.04286	7.21429	8.84286	5.91429	8.25714	5.75714	8.21429	5.67143	8.52857	5.12857	6.6	6.1	6.02857	5.78571	6	5.58571	8.01429	4.94286	7.98571	4.81429	8.35714	4.54286
6.57353	3.57353	5.48529	3.48529	2.69118	3.63235	2.05882	3.98529	4.45588	5.07353	3.33824	6.01471	3.70588	6.27941	4.55882	6.70588	5.5	6.97059	6.14706	7.16176	7.60294	7.38235	7.88235	7.10294	8.67647	5.80882	8.07353	5.63235	8.01471	5.52941	8.30882	5	6.35294	6	5.76471	5.70588	5.72059	5.48529	7.73529	4.82353	7.69118	4.69118	8.07353	4.36765
6.92681	4.04305	5.81098	4.15898	3.05765	4.70965	2.39105	5.18786	5.02846	5.94141	4.07204	7.04274	4.52126	7.28909	5.2893	7.56442	6.2747	7.75281	7.05723	7.83976	8.65127	7.85425	8.85414	7.56442	9.40481	6.04284	8.72372	5.98488	8.65127	5.89793	8.89762	5.24583	7.01376	6.68046	6.43411	6.41962	6.36165	6.21674	8.24551	5.17337	8.18755	5.08642	8.62228	4.65169
6.05733	3.55035	4.6227	3.4634	2.02877	3.76772	1.34768	4.13	3.95611	5.15888	2.85477	6.12979	3.27502	6.40512	3.99958	6.73842	5.05744	7.01376	5.782	7.17316	7.14418	7.36155	7.41951	7.08621	8.17305	5.72404	7.6079	5.60811	7.54993	5.50667	7.85425	4.94151	5.83997	6.05733	5.36176	5.72404	5.31828	5.56463	7.20214	4.7966	7.14418	4.68067	7.56442	4.31839
7.02785	3.04255	5.59943	2.88542	3.19967	2.97113	2.58545	3.24253	4.79951	4.4424	3.55678	5.41373	4.01388	5.7137	4.82808	6.14223	5.64228	6.4422	6.37078	6.67075	7.87063	6.92786	8.09917	6.65646	8.81339	5.3566	8.15631	5.19947	8.11346	5.0852	8.39914	4.52811	6.47077	5.52801	5.9851	5.19947	5.94225	4.99949	7.85634	4.34241	7.81349	4.21386	8.27058	3.88532
5.36176	3.49239	4.13	3.43442	1.57954	3.57933	0.912948	3.86916	3.20256	4.97049	2.13021	5.88344	2.59393	6.18776	3.34747	6.56453	4.26042	6.85435	5.01397	7.05723	6.24572	7.26011	6.52105	6.95579	7.31807	5.70955	6.72393	5.55014	6.66597	5.4487	6.95579	4.92702	5.07193	5.91242	4.57923	5.60811	4.52126	5.4487	6.31818	4.73863	6.26021	4.6227	6.72393	4.2894
5.93056	3.72222	4.52778	3.75	2.08333	4.20833	1.38889	4.63889	3.875	5.5	2.86111	6.58333	3.43056	6.875	4.20833	7.16667	5.13889	7.375	5.875	7.47222	7.33333	7.54167	7.55556	7.23611	8.13889	5.81944	7.45833	5.77778	7.40278	5.68056	7.70833	5.02778	5.86111	6.27778	5.25	6.04167	5.19444	5.86111	7.06944	4.91667	7.01389	4.77778	7.44444	4.375
6.65646	3.55678	5.32803	3.52821	2.78543	3.8139	2.14264	4.19957	4.45669	5.15662	3.49964	6.18508	3.92817	6.47077	4.74237	6.85644	5.7137	7.15641	6.35649	7.31354	7.78492	7.5278	8.11346	7.19927	8.82767	5.85655	8.21345	5.7137	8.14203	5.59943	8.39914	5.04234	6.49934	6.12795	5.97082	5.85655	5.87083	5.52801	7.7135	4.85665	7.67065	4.69952	8.09917	4.32813
6.24572	3.10112	4.92702	3.05765	2.44902	3.33298	1.70997	3.76772	4.15898	4.73863	3.11561	5.782	3.52137	6.05733	4.3039	6.4486	5.33277	6.70944	6.14428	6.88334	7.62239	7.04274	7.81077	6.76741	8.53534	5.27481	7.86874	5.17337	7.79628	5.05744	8.12958	4.41983	6.10081	5.65158	5.56463	5.36176	5.47769	5.1299	7.54993	4.2894	7.50646	4.14449	7.9412	3.81119
6.14286	4.22857	4.9	4.22857	2.32857	4.51429	1.57143	4.9	4.08571	5.88571	3.02857	6.91429	3.52857	7.22857	4.28571	7.54286	5.18571	7.81429	5.94286	7.98571	7.44286	8.18571	7.7	7.88571	8.44286	6.42857	7.78571	6.3	7.74286	6.21429	7.94286	5.62857	5.98571	6.8	5.44286	6.48571	5.38571	6.3	7.35714	5.47143	7.28571	5.32857	7.67143	4.94286
6.84058	3.01449	5.55072	3.02899	3	3.49275	2.30435	3.89855	4.75362	4.65217	3.78261	5.72464	4.34783	5.95652	5.15942	6.21739	6.04348	6.36232	6.78261	6.43478	8.27536	6.43478	8.52174	6.08696	9.17391	4.76812	8.50725	4.71014	8.44928	4.5942	8.65217	4.10145	6.81159	5.28986	6.28986	5.10145	6.23188	4.89855	8.11594	4	8.02899	3.88406	8.37681	3.52174
6.85	3.55	5.54	3.56	3.4	3.85	2.78	4.16	4.81	5	3.9	5.93	4.33	6.19	5.1	6.45	5.9	6.65	6.56	6.76	7.98	6.84	8.16	6.59	8.76	5.42	8.24	5.3	8.2	5.19	8.45	4.73	6.7	5.67	6.24	5.43	6.19	5.24	7.86	4.64	7.8	4.47	8.22	4.16
7.04004	3.51497	5.55527	3.48467	3.15135	3.73718	2.43422	4.0705	4.94924	5.08055	3.74728	6.1512	4.27251	6.49462	5.07045	6.82793	5.94919	7.06025	6.74713	7.23195	8.2016	7.37336	8.44401	7.04004	9.12075	5.71688	8.48442	5.61588	8.42381	5.51487	8.74703	4.92904	6.75723	6.0603	6.2118	5.76738	6.1411	5.58557	8.1309	4.80784	8.0905	4.63613	8.51472	4.30281
6.38968	3.73981	5.12974	3.72981	3.07985	3.9898	2.44988	4.30978	4.56977	5.17974	3.69982	6.0897	4.0798	6.31968	4.82976	6.59967	5.62972	6.80966	6.28969	6.93965	7.54962	7.03965	7.76961	6.79966	8.37958	5.56972	7.81961	5.47973	7.77961	5.36973	8.0696	4.85976	6.36968	5.84971	5.9097	5.59972	5.84971	5.45973	7.55962	4.78976	7.52962	4.62977	7.85961	4.34978
7.58848	3.65927	6.08878	3.58928	3.72925	3.79924	3.0094	4.14917	5.46891	5.15897	4.32913	6.15877	4.78904	6.46871	5.61888	6.84863	6.40872	7.08858	7.16857	7.26855	8.60828	7.4785	8.86823	7.17856	9.56809	5.89882	8.87822	5.78884	8.81824	5.66887	9.17816	5.11898	7.22855	6.07878	6.74865	5.78884	6.71866	5.61888	8.60828	4.96901	8.59828	4.80904	9.04819	4.4991
6.32291	3.17156	5.33306	3.16145	2.58573	3.49477	1.9797	3.77759	4.38361	4.78763	3.28266	5.76738	3.88869	6.0805	4.71693	6.40371	5.45427	6.60572	6.25221	6.79763	7.61577	6.96934	7.94909	6.60572	8.61572	5.33306	7.97939	5.21186	7.93899	5.09065	8.242	4.51492	6.34311	5.60577	5.86839	5.32296	5.81789	5.12095	7.66628	4.42402	7.63597	4.24221	8.02989	3.91899
6.09	3.25	4.66	3.22	2.55	3.45	1.93	3.73	3.99	4.68	3	5.57	3.45	5.88	4.19	6.25	5.05	6.47	5.84	6.65	7.31	6.77	7.53	6.47	8.11	5.26	7.49	5.13	7.44	5.02	7.74	4.51	5.88	5.48	5.33	5.17	5.3	5.01	7.16	4.4	7.1	4.23	7.5	3.94
6.46408	2.87072	5.09801	2.79153	2.64305	2.94992	1.99961	3.28648	4.36548	4.34568	3.21719	5.31579	3.67255	5.61276	4.53376	5.97903	5.43458	6.2562	6.17701	6.42448	7.59257	6.61257	7.81035	6.32549	8.58248	4.99902	7.91924	4.84064	7.86974	4.74164	8.18651	4.217	6.2562	5.26629	5.76125	4.94952	5.72165	4.73175	7.64207	4.09821	7.62227	3.92002	8.02813	3.62305
6.81679	3.05998	5.61502	2.93879	3.08018	2.95899	2.37325	3.16097	4.70611	4.39304	3.53463	5.37264	3.95879	5.66551	4.71621	6.08967	5.54432	6.39264	6.21085	6.60471	7.79639	6.88748	8.08926	6.60471	8.79619	5.28175	8.09936	5.11007	8.05896	5.00908	8.47302	4.45364	6.39264	5.44333	5.94828	5.12017	5.90789	4.90809	7.91758	4.29205	7.90748	4.13047	8.33163	3.8679
6.61616	3.40404	5.26263	3.34343	2.76768	3.52525	2.12121	3.82828	4.51515	4.94949	3.35354	6	3.71717	6.25253	4.52525	6.65657	5.39394	6.9596	6.19192	7.15152	7.76768	7.31313	7.9899	7.0101	8.67677	5.61616	7.9899	5.49495	7.90909	5.38384	8.21212	4.80808	6.40404	5.85859	5.81818	5.59596	5.77778	5.35354	7.58586	4.68687	7.54545	4.52525	7.9697	4.17172
6.48483	3.34637	5.25717	3.27707	2.70284	3.44538	2.05931	3.75229	4.41563	4.82155	3.29687	5.871	3.63349	6.13831	4.43543	6.52443	5.29677	6.81155	6.05911	7.00956	7.61349	7.18777	7.8511	6.85115	8.48473	5.49478	7.8115	5.39578	7.762	5.28687	8.05901	4.73244	6.26702	5.74229	5.72249	5.48488	5.67299	5.24727	7.43528	4.59383	7.39568	4.42553	7.7917	4.07901
6.25969	3.57982	4.89976	3.57982	2.59987	3.87981	1.9899	4.20979	4.23979	5.11974	3.28984	6.0797	3.67982	6.31968	4.47978	6.66967	5.37973	6.88966	6.0597	7.07965	7.51962	7.18964	7.65962	6.94965	8.32958	5.61972	7.71961	5.47973	7.66962	5.37973	7.9796	4.84976	6.13969	5.9097	5.65972	5.59972	5.62972	5.40973	7.48963	4.74976	7.45963	4.57977	7.80961	4.28979
7.05965	3.54982	5.69972	3.54982	3.64982	3.74981	3.06985	4.0398	5.09975	4.94975	4.14979	5.85971	4.56977	6.10969	5.24974	6.37968	6.0497	6.57967	6.67967	6.73966	8.0496	6.88966	8.27959	6.59967	8.90955	5.43973	8.29959	5.35973	8.23959	5.22974	8.48958	4.76976	6.87966	5.65972	6.40968	5.43973	6.39968	5.25974	8.0396	4.68977	7.9996	4.53977	8.32958	4.22979
6.4	3.5	5.02	3.43	2.67	3.61	2.04	3.91	4.29	4.92	3.25	5.84	3.64	6.14	4.41	6.52	5.21	6.79	5.99	6.99	7.37	7.2	7.62	6.94	8.34	5.7	7.71	5.55	7.66	5.45	8.02	4.92	6.04	5.84	5.59	5.54	5.54	5.37	7.47	4.75	7.46	4.6	7.83	4.3
7.13	3.53	5.79	3.49	3.54	3.68	2.87	4	5.14	5	4.08	5.95	4.5	6.24	5.34	6.63	6.11	6.86	6.85	7.02	8.28	7.16	8.51	6.88	9.24	5.57	8.6	5.45	8.56	5.36	8.86	4.84	7.01	5.83	6.53	5.58	6.47	5.38	8.24	4.73	8.22	4.57	8.6	4.25
7.09055	3.79779	5.74718	3.78769	3.37357	4.0907	2.74733	4.41392	5.13105	5.30276	4.0099	6.31281	4.50482	6.58552	5.26236	6.88854	6.0805	7.14105	6.92894	7.30266	8.44401	7.44406	8.62582	7.19155	9.22175	5.87849	8.58542	5.77748	8.53492	5.67648	8.87833	5.07045	6.93904	6.1411	6.44412	5.85829	6.40371	5.66638	8.32281	4.98964	8.31271	4.81794	8.67633	4.48462
6.60572	3.90889	5.09065	3.87859	2.80794	4.1614	2.1009	4.49472	4.55532	5.52497	3.49477	6.63603	3.85839	6.89864	4.67653	7.30266	5.71688	7.59557	6.39361	7.73698	7.93899	7.86829	8.242	7.51477	9.02984	6.0704	8.30261	5.95929	8.2622	5.83809	8.58542	5.24216	6.52492	6.43402	5.98959	6.1411	5.92899	5.90879	8.00969	5.18155	7.94909	4.98964	8.33291	4.64623
7.33	3.83	6.24	3.73	4.05	3.84	3.4	4.07	5.43	5.09	4.39	5.96	4.79	6.24	5.45	6.56	6.19	6.82	6.74	7.02	7.96	7.23	8.23	6.96	9.03	5.87	8.45	5.7	8.44	5.59	8.79	5.13	6.96	5.97	6.55	5.71	6.51	5.5	8.27	4.98	8.28	4.83	8.65	4.59
7.42424	3.44444	5.9798	3.40404	3.59596	3.54545	2.84848	3.87879	5.23232	4.94949	4.0404	5.94949	4.51515	6.31313	5.40404	6.75758	6.20202	6.9899	7.0303	7.19192	8.56566	7.37374	8.76768	7.10101	9.54545	5.70707	8.88889	5.57576	8.82828	5.44444	9.20202	4.85859	7.15152	5.93939	6.65657	5.65657	6.59596	5.40404	8.63636	4.73737	8.59596	4.56566	9.0202	4.23232
6.56403	3.62358	5.06906	3.63349	2.89095	3.9899	2.25732	4.35622	4.48493	5.18786	3.54438	6.14821	4.0196	6.45513	4.79184	6.75214	5.68289	6.95015	6.34622	7.06896	7.8115	7.13826	7.96991	6.89075	8.60354	5.56408	7.9204	5.50468	7.861	5.41558	8.15802	4.86115	6.41553	5.9502	5.9007	5.69279	5.8215	5.52448	7.67289	4.76214	7.61349	4.57403	7.99961	4.24732
6.22	3.6	4.79	3.63	2.4	3.93	1.63	4.31	3.99	5.31	3.09	6.36	3.63	6.7	4.34	7	5.37	7.26	6.14	7.36	7.59	7.46	7.78	7.18	8.47	5.75	7.8	5.68	7.73	5.55	8.08	4.94	6.21	6.13	5.62	5.82	5.54	5.6	7.47	4.81	7.41	4.63	7.84	4.27
7.50495	3.14851	6.52475	3.05941	3.75248	3.14851	3.14851	3.44554	5.45545	4.53465	4.28713	5.43564	4.69307	5.75248	5.36634	6.13861	6.31683	6.48515	7.13861	6.70297	8.58416	6.93069	8.84158	6.60396	9.53465	5.40594	8.90099	5.26733	8.85149	5.15842	9.27723	4.55446	7.21782	5.56436	6.70297	5.18812	6.67327	5.0297	8.81188	4.42574	8.79208	4.26733	9.15842	3.9604
6.80669	3.39325	5.44333	3.38315	3.15087	3.51443	2.48434	3.76691	4.75661	4.8374	3.61542	5.7867	4.11027	6.13006	4.85759	6.50372	5.67561	6.7562	6.43303	6.92788	7.92768	7.08946	8.14985	6.81679	8.75579	5.52413	8.15995	5.40294	8.09936	5.25145	8.38213	4.73641	6.49362	5.70591	6.03917	5.43323	5.98868	5.28175	7.82669	4.61522	7.76609	4.43344	8.15995	4.12037
6.78	2.93	5.03	2.83	3.32	3.01	2.47	3.26	4.67	4.37	3.5	5.35	3.92	5.62	4.71	6.03	5.52	6.33	6.19	6.51	7.69	6.71	7.93	6.42	8.78	5.06	8.13	4.91	8.09	4.83	8.36	4.28	6.44	5.3	5.94	5.04	5.91	4.82	7.87	4.17	7.84	3.96	8.24	3.66
6.66337	3.59406	5.22772	3.59406	2.81188	3.91089	2.09901	4.25743	4.51485	5.25743	3.44554	6.27723	4.0396	6.63366	4.84158	6.9703	5.79208	7.21782	6.56436	7.37624	7.91089	7.55446	8.21782	7.19802	8.91089	5.84158	8.27723	5.72277	8.20792	5.59406	8.49505	5.0297	6.47525	6.19802	5.93069	5.91089	5.87129	5.65347	7.81188	4.93069	7.75248	4.73267	8.19802	4.34653
6.74257	4.09901	5.63366	3.9901	2.9505	3.9901	2.26733	4.27723	4.68317	5.57426	3.45545	6.57426	3.90099	6.88119	4.68317	7.31683	5.53465	7.62376	6.29703	7.86139	7.67327	8.12871	7.9703	7.78218	8.77228	6.51485	8.16832	6.35644	8.13861	6.24752	8.52475	5.69307	6.47525	6.58416	6.0495	6.27723	6.05941	6.0396	7.9505	5.52475	7.94059	5.33663	8.34653	5.0198
7.03926	3.43548	5.72249	3.30677	3.22756	3.38597	2.65334	3.67309	4.88095	4.81165	3.75229	5.71259	4.23742	6.02941	4.98985	6.43533	5.871	6.76204	6.66304	6.99966	8.05901	7.24717	8.29662	6.96996	9.02926	5.72249	8.38573	5.55418	8.31642	5.41558	8.66294	4.91065	6.82145	5.8116	6.23732	5.47498	6.20762	5.24727	8.06891	4.74234	8.03921	4.55423	8.48473	4.25722
6.62592	3.81799	5.05025	3.84829	2.65643	4.0907	1.86859	4.44422	4.35331	5.51487	3.23216	6.59562	3.74728	6.91884	4.65633	7.30266	5.61588	7.55517	6.47442	7.70668	7.99959	7.84808	8.2117	7.56527	8.92884	6.0603	8.2016	5.97949	8.1309	5.84819	8.44401	5.21186	6.44412	6.40371	5.80778	6.0704	5.78758	5.92899	7.66628	5.13105	7.64607	4.93914	8.1006	4.54522
7.21747	3.47508	5.8611	3.49488	3.55428	3.81169	2.91075	4.17801	5.30667	5.03936	4.27702	6.09871	4.73244	6.34622	5.44528	6.63334	6.26702	6.86105	7.08876	7.05906	8.54414	7.20757	8.80155	6.91055	9.47478	5.53438	8.85105	5.45518	8.79165	5.30667	9.07876	4.75224	7.10856	5.9205	6.61354	5.62349	6.56403	5.42548	8.45503	4.65324	8.40553	4.46513	8.84115	4.12851
6.68367	4.32653	5.03061	4.37755	3.13265	4.77551	2.55102	5.08163	4.93878	5.90816	3.91837	6.96939	4.30612	7.18367	5.06122	7.47959	5.93878	7.68367	6.7551	7.81633	8.13265	7.90816	8.31633	7.61224	9.03061	6.2551	8.40816	6.17347	8.34694	6.04082	8.63265	5.54082	6.71429	6.62245	6.17347	6.35714	6.11224	6.23469	8.05102	5.41837	8.0102	5.28571	8.38776	4.94898
6.86834	3.18166	5.10075	3.24226	3.34326	3.56547	2.73723	3.86849	4.97954	4.72703	4.1008	5.70678	4.54522	5.94919	5.22196	6.1916	6.1007	6.40371	6.86834	6.54512	8.1814	6.64613	8.35311	6.37341	9.02984	5.08055	8.41371	5.00985	8.37331	4.92904	8.70663	4.36341	6.82793	5.42397	6.41381	5.17145	6.37341	4.98964	8.1713	4.28261	8.1309	4.121	8.46421	3.80789
